# Supplementary material for: 5-(4-Fluoro­benzyl­idene)-4′-(4-fluoro­phen­yl)-1,1′-dimethyl­dispiro­[piperidine-3,3′-pyrrolidine-2′,3′′-indoline]-4,2′′-dione
Source: Acta Crystallogr Sect E Struct Rep Online. 2012 Sep 5;68(Pt 10):o2839–40. doi: 10.1107/S1600536812037245 (PMC3470200; doi:10.1107/S1600536812037245)
Supplement: Supplementary file 1 [file e-68-o2839-sup1.cif]

##############################################################################
#                                                                            #
# This CIF contains the data in a paper accepted for publication in          #
# Acta Crystallographica Section E. It conforms to the requirements of       #
# Notes for Authors for Acta Crystallographica Section E, and has been       #
# peer reviewed under the auspices of the IUCr Commission on Journals.       #
#                                                                            #
# Full details of the Crystallographic Information File format               #
# are given in the paper "The Crystallographic Information File (CIF):       #
# a New Standard Archive File for Crystallography" by S. R. Hall, F. H.      #
# Allen and I. D. Brown [Acta Cryst. (1991), A47, 655-685].                  #
#                                                                            #
# The current version of the core CIF dictionary is obtainable from          #
# ftp://ftp.iucr.org/pub/cif_core.dic.                                       #
#                                                                            #
# Software is freely available for graphical display of the structure(s)     #
# in this CIF. For information consult the CIF software page                 #
# http://www.iucr.org/resources/cif/software.                                #
#                                                                            #
# This file may be used for bona fide research purposes within the           #
# scientific community so long as proper attribution is given to the journal # 
# article from which it was obtained.                                        #
#                                                                            #
##############################################################################
data_I
_audit_creation_method     SHELXL-97
_chemical_name_systematic
;
5-(4-Fluorobenzylidene)-4'-(4-fluorophenyl)-1,1'-
dimethyldispiro[piperidine-3,3'-pyrrolidine-2',3''-indoline]-4,2''-dione
;
_chemical_name_common     ?
_chemical_formula_moiety     'C30 H27 F2 N3 O2'
_chemical_formula_sum     'C30 H27 F2 N3 O2'
_chemical_formula_iupac     'C30 H27 F2 N3 O2'
_chemical_formula_weight     499.55
_chemical_melting_point     ?
_symmetry_cell_setting     monoclinic
_symmetry_space_group_name_H-M     'C c'
_symmetry_space_group_name_Hall     'C -2yc'
loop_
    _symmetry_equiv_pos_as_xyz
    'x, y, z'
    'x, -y, z+1/2'
    'x+1/2, y+1/2, z'
    'x+1/2, -y+1/2, z+1/2'
_cell_length_a     27.1839(15)
_cell_length_b     10.2809(5)
_cell_length_c     18.7045(11)
_cell_angle_alpha     90.00
_cell_angle_beta     107.920(10)
_cell_angle_gamma     90.00
_cell_volume     4973.9(5)
_cell_formula_units_Z     8
_cell_measurement_reflns_used     5446
_cell_measurement_theta_min     2
_cell_measurement_theta_max     30
_cell_measurement_temperature     300(2)
_exptl_crystal_description     needle
_exptl_crystal_colour     yellow
_exptl_crystal_size_max     0.30
_exptl_crystal_size_mid     0.17
_exptl_crystal_size_min     0.10
_exptl_crystal_density_diffrn     1.334
_exptl_crystal_density_meas     ?
_exptl_crystal_density_method     'not measured'
_exptl_crystal_F_000     2096
_exptl_absorpt_coefficient_mu     0.095
_exptl_absorpt_correction_type     multi-scan
_exptl_absorpt_process_details     '(SADABS; Sheldrick, 2004)'
_exptl_absorpt_correction_T_min     0.98
_exptl_absorpt_correction_T_max     0.99
_exptl_special_details     ?
_diffrn_ambient_temperature     300(2)
_diffrn_radiation_type     MoK\a
_diffrn_radiation_wavelength     0.71073
_diffrn_radiation_source     'fine-focus sealed tube'
_diffrn_radiation_monochromator     graphite
_diffrn_measurement_device_type     'Bruker Kappa APEXII'
_diffrn_measurement_method     '\w and \f scan'
_diffrn_detector_area_resol_mean     ?
_diffrn_reflns_number     32062
_diffrn_reflns_av_R_equivalents     0.0237
_diffrn_reflns_av_sigmaI/netI     0.0233
_diffrn_reflns_theta_min     2.13
_diffrn_reflns_theta_max     30.55
_diffrn_reflns_theta_full     30.55
_diffrn_measured_fraction_theta_max     0.996
_diffrn_measured_fraction_theta_full     0.996
_diffrn_reflns_limit_h_min     -37
_diffrn_reflns_limit_h_max     38
_diffrn_reflns_limit_k_min     -14
_diffrn_reflns_limit_k_max     14
_diffrn_reflns_limit_l_min     -26
_diffrn_reflns_limit_l_max     26
_diffrn_standards_number     0
_diffrn_standards_interval_count     ?
_diffrn_standards_interval_time     5
_diffrn_standards_decay_%     0
_refine_special_details
;
Refinement of <i>F</i>^2^ against ALL reflections. The weighted <i>R</i>-factor
<i>wR</i> and goodness of fit <i>S</i> are based on <i>F</i>^2^, conventional
<i>R</i>-factors <i>R</i> are based on <i>F</i>, with <i>F</i> set to zero for
negative <i>F</i>^2^. The threshold expression of <i>F</i>^2^ >
\s(<i>F</i>^2^) is used only for calculating <i>R</i>-factors(gt) <i>etc</i>.
and is not relevant to the choice of reflections for refinement.
<i>R</i>-factors based on <i>F</i>^2^ are statistically about twice as large
as those based on <i>F</i>, and <i>R</i>- factors based on ALL data will be
even larger.
;
_reflns_number_total     7610
_reflns_number_gt     5922
_reflns_threshold_expression     I>2sigma(I)
_refine_ls_structure_factor_coef     Fsqd
_refine_ls_matrix_type     full
_refine_ls_R_factor_all     0.0564
_refine_ls_R_factor_gt     0.0381
_refine_ls_wR_factor_gt     0.0907
_refine_ls_wR_factor_ref     0.1000
_refine_ls_goodness_of_fit_ref     1.040
_refine_ls_restrained_S_all     1.040
_refine_ls_number_reflns     7610
_refine_ls_number_parameters     671
_refine_ls_number_restraints     2
_refine_ls_hydrogen_treatment     constr
_refine_ls_weighting_scheme     calc
_refine_ls_weighting_details
         'calc w=1/[\s^2^(Fo^2^)+(0.0514P)^2^+0.6706P] where P=(Fo^2^+2Fc^2^)/3'
_atom_sites_solution_hydrogens     geom
_atom_sites_solution_primary     direct
_atom_sites_solution_secondary     difmap
_refine_ls_shift/su_max     0.000
_refine_ls_shift/su_mean     0.000
_refine_diff_density_max     0.166
_refine_diff_density_min     -0.168
_refine_ls_extinction_method     none
_refine_ls_extinction_coef     ?
loop_
    _atom_type_symbol
    _atom_type_description
    _atom_type_scat_dispersion_real
    _atom_type_scat_dispersion_imag
    _atom_type_scat_source
    'C' 'C' 0.0033 0.0016
                         'International Tables Vol C Tables 4.2.6.8 and 6.1.1.4'
    'F' 'F' 0.0171 0.0103
                         'International Tables Vol C Tables 4.2.6.8 and 6.1.1.4'
    'N' 'N' 0.0061 0.0033
                         'International Tables Vol C Tables 4.2.6.8 and 6.1.1.4'
    'O' 'O' 0.0106 0.0060
                         'International Tables Vol C Tables 4.2.6.8 and 6.1.1.4'
    'H' 'H' 0.0000 0.0000
                         'International Tables Vol C Tables 4.2.6.8 and 6.1.1.4'
_computing_data_collection     'APEX2 (Bruker, 2004)'
_computing_cell_refinement     'SAINT (Bruker, 2004)'
_computing_data_reduction     'SAINT (Bruker, 2004)'
_computing_structure_solution     'SHELXS97 (Sheldrick, 2008)'
_computing_structure_refinement     'SHELXL97 (Sheldrick, 2008)'
_computing_molecular_graphics     'PLATON (Spek, 2003)'
_computing_publication_material     'SHELXL97 (Sheldrick, 2008)'
loop_
    _atom_site_type_symbol
    _atom_site_label
    _atom_site_fract_x
    _atom_site_fract_y
    _atom_site_fract_z
    _atom_site_U_iso_or_equiv
    _atom_site_adp_type
    _atom_site_calc_flag
    _atom_site_refinement_flags
    _atom_site_occupancy
    _atom_site_symmetry_multiplicity
    _atom_site_disorder_assembly
    _atom_site_disorder_group
    F F1A 0.19215(9) 0.56542(17) 0.68191(10) 0.0879(6) Uani d . 1 1 . .
    F F2A -0.09339(8) 0.0793(2) 0.00530(12) 0.0990(6) Uani d . 1 1 . .
    O O1A 0.17862(6) -0.11493(15) 0.28433(8) 0.0446(3) Uani d . 1 1 . .
    O O2A 0.01866(6) -0.00921(17) 0.39904(9) 0.0527(4) Uani d . 1 1 . .
    N N1A 0.10157(7) -0.26369(15) 0.34659(10) 0.0414(4) Uani d . 1 1 . .
    N N2A 0.21349(6) -0.09677(17) 0.41157(9) 0.0412(4) Uani d . 1 1 . .
    H H2A 0.2451 -0.0840 0.4131 0.049 Uiso d R 1 1 . .
    N N3A 0.13347(6) 0.14582(16) 0.32927(9) 0.0384(3) Uani d . 1 1 . .
    C C1A 0.13876(10) -0.3696(2) 0.36108(14) 0.0547(5) Uani d . 1 1 . .
    H H87A 0.1582 -0.3710 0.4135 0.082 Uiso calc R 1 1 . .
    H H88A 0.1619 -0.3571 0.3319 0.082 Uiso calc R 1 1 . .
    H H89A 0.1208 -0.4507 0.3474 0.082 Uiso calc R 1 1 . .
    C C2A 0.12304(7) -0.13338(17) 0.36896(10) 0.0340(3) Uani d . 1 1 . .
    C C3A 0.07630(7) -0.03987(17) 0.32532(10) 0.0335(3) Uani d . 1 1 . .
    C C4A 0.03564(7) -0.13532(19) 0.27477(11) 0.0389(4) Uani d . 1 1 . .
    H H4A 0.0126 -0.1609 0.3036 0.047 Uiso calc R 1 1 . .
    C C5A 0.06726(8) -0.2543(2) 0.26972(12) 0.0433(4) Uani d . 1 1 . .
    H H91A 0.0457 -0.3310 0.2555 0.052 Uiso calc R 1 1 . .
    H H92A 0.0865 -0.2414 0.2343 0.052 Uiso calc R 1 1 . .
    C C6A 0.17391(7) -0.11003(18) 0.34750(11) 0.0367(4) Uani d . 1 1 . .
    C C7A 0.19686(7) -0.10634(18) 0.47541(11) 0.0379(4) Uani d . 1 1 . .
    C C8A 0.22660(9) -0.1054(2) 0.54990(13) 0.0498(5) Uani d . 1 1 . .
    H H8A 0.2623 -0.0950 0.5638 0.060 Uiso calc R 1 1 . .
    C C9A 0.20116(11) -0.1208(2) 0.60309(13) 0.0561(6) Uani d . 1 1 . .
    H H9A 0.2200 -0.1179 0.6538 0.067 Uiso calc R 1 1 . .
    C C10A 0.14876(11) -0.1400(2) 0.58260(13) 0.0527(5) Uani d . 1 1 . .
    H H10A 0.1327 -0.1503 0.6196 0.063 Uiso calc R 1 1 . .
    C C11A 0.11948(9) -0.1445(2) 0.50774(12) 0.0439(4) Uani d . 1 1 . .
    H H11A 0.0841 -0.1602 0.4940 0.053 Uiso calc R 1 1 . .
    C C12A 0.14382(7) -0.12508(17) 0.45357(11) 0.0359(4) Uani d . 1 1 . .
    C C13A 0.09296(7) 0.06559(18) 0.27962(10) 0.0359(4) Uani d . 1 1 . .
    H H13A 0.1057 0.0253 0.2418 0.043 Uiso calc R 1 1 . .
    H H13B 0.0635 0.1195 0.2542 0.043 Uiso calc R 1 1 . .
    C C14A 0.11215(9) 0.22787(19) 0.37561(11) 0.0424(4) Uani d . 1 1 . .
    H H14A 0.0882 0.2895 0.3439 0.051 Uiso calc R 1 1 . .
    H H14B 0.1399 0.2768 0.4103 0.051 Uiso calc R 1 1 . .
    C C15A 0.08455(7) 0.14907(18) 0.41932(11) 0.0374(4) Uani d . 1 1 . .
    C C16A 0.05583(7) 0.03020(18) 0.38291(11) 0.0373(4) Uani d . 1 1 . .
    C C17A 0.15762(10) 0.2274(3) 0.28577(14) 0.0547(6) Uani d . 1 1 . .
    H H17A 0.1813 0.2866 0.3188 0.082 Uiso calc R 1 1 . .
    H H17B 0.1315 0.2757 0.2492 0.082 Uiso calc R 1 1 . .
    H H17C 0.1760 0.1735 0.2607 0.082 Uiso calc R 1 1 . .
    C C18A 0.08585(8) 0.17374(19) 0.48987(12) 0.0415(4) Uani d . 1 1 . .
    H H18A 0.0675 0.1165 0.5105 0.050 Uiso calc R 1 1 . .
    C C19A 0.11260(8) 0.27963(19) 0.53886(11) 0.0412(4) Uani d . 1 1 . .
    C C20A 0.11264(10) 0.4074(2) 0.51427(13) 0.0541(5) Uani d . 1 1 . .
    H H20A 0.0948 0.4281 0.4646 0.065 Uiso calc R 1 1 . .
    C C21A 0.13879(13) 0.5039(2) 0.56249(16) 0.0638(7) Uani d . 1 1 . .
    H H21A 0.1384 0.5893 0.5458 0.077 Uiso calc R 1 1 . .
    C C22A 0.16499(11) 0.4720(2) 0.63464(15) 0.0592(6) Uani d . 1 1 . .
    C C23A 0.16558(10) 0.3486(2) 0.66213(14) 0.0548(5) Uani d . 1 1 . .
    H H23A 0.1837 0.3295 0.7119 0.066 Uiso calc R 1 1 . .
    C C24A 0.13846(9) 0.2529(2) 0.61406(12) 0.0463(5) Uani d . 1 1 . .
    H H24A 0.1375 0.1691 0.6323 0.056 Uiso calc R 1 1 . .
    C C25A 0.00183(7) -0.0801(2) 0.20117(12) 0.0429(4) Uani d . 1 1 . .
    C C26A 0.00969(10) -0.1043(3) 0.13277(14) 0.0629(7) Uani d . 1 1 . .
    H H26A 0.0370 -0.1575 0.1310 0.075 Uiso calc R 1 1 . .
    C C27A -0.02242(12) -0.0506(4) 0.06644(17) 0.0778(9) Uani d . 1 1 . .
    H H27A -0.0168 -0.0674 0.0207 0.093 Uiso calc R 1 1 . .
    C C28A -0.06194(10) 0.0267(3) 0.06989(17) 0.0659(7) Uani d . 1 1 . .
    C C29A -0.07170(10) 0.0522(3) 0.13582(18) 0.0666(7) Uani d . 1 1 . .
    H H29A -0.0992 0.1053 0.1369 0.080 Uiso calc R 1 1 . .
    C C30A -0.03971(9) -0.0029(3) 0.20095(14) 0.0565(6) Uani d . 1 1 . .
    H H30A -0.0464 0.0126 0.2461 0.068 Uiso calc R 1 1 . .
    F F1B 0.23620(8) 0.5490(2) -0.06501(14) 0.1029(7) Uani d . 1 1 . .
    F F2B 0.52298(9) 0.1231(3) 0.69694(10) 0.1016(7) Uani d . 1 1 . .
    O O1B 0.31860(6) -0.07362(18) 0.39742(9) 0.0531(4) Uani d . 1 1 . .
    O O2B 0.45137(6) 0.10897(18) 0.24933(10) 0.0561(4) Uani d . 1 1 . .
    N N1B 0.40951(8) -0.1761(2) 0.36301(11) 0.0538(5) Uani d . 1 1 . .
    N N2B 0.28524(7) -0.10658(19) 0.27116(10) 0.0459(4) Uani d . 1 1 . .
    H H2B 0.2532 -0.1127 0.2686 0.055 Uiso d R 1 1 . .
    N N3B 0.33289(7) 0.1840(2) 0.33054(11) 0.0514(4) Uani d . 1 1 . .
    C C1B 0.39641(13) -0.3102(3) 0.34123(18) 0.0742(8) Uani d . 1 1 . .
    H H87B 0.4193 -0.3671 0.3770 0.111 Uiso calc R 1 1 . .
    H H88B 0.3999 -0.3253 0.2924 0.111 Uiso calc R 1 1 . .
    H H89B 0.3614 -0.3269 0.3399 0.111 Uiso calc R 1 1 . .
    C C2B 0.37587(8) -0.0769(2) 0.31609(12) 0.0435(4) Uani d . 1 1 . .
    C C3B 0.40885(8) 0.0528(2) 0.34003(12) 0.0446(4) Uani d . 1 1 . .
    C C4B 0.46372(8) 0.0044(3) 0.38855(13) 0.0554(6) Uani d . 1 1 . .
    H H4B 0.4895 0.0459 0.3691 0.066 Uiso calc R 1 1 . .
    C C5B 0.46256(9) -0.1388(3) 0.37037(16) 0.0633(7) Uani d . 1 1 . .
    H H91B 0.4705 -0.1536 0.3239 0.076 Uiso calc R 1 1 . .
    H H92B 0.4869 -0.1868 0.4105 0.076 Uiso calc R 1 1 . .
    C C6B 0.32370(8) -0.0802(2) 0.33523(12) 0.0428(4) Uani d . 1 1 . .
    C C7B 0.30374(8) -0.12272(19) 0.20954(12) 0.0431(4) Uani d . 1 1 . .
    C C8B 0.27583(10) -0.1550(2) 0.13696(14) 0.0532(5) Uani d . 1 1 . .
    H H8B 0.2403 -0.1678 0.1231 0.064 Uiso calc R 1 1 . .
    C C9B 0.30287(11) -0.1676(3) 0.08526(14) 0.0606(6) Uani d . 1 1 . .
    H H9B 0.2850 -0.1884 0.0357 0.073 Uiso calc R 1 1 . .
    C C10B 0.35529(11) -0.1499(2) 0.10606(14) 0.0578(6) Uani d . 1 1 . .
    H H10B 0.3724 -0.1573 0.0702 0.069 Uiso calc R 1 1 . .
    C C11B 0.38315(10) -0.1212(2) 0.17991(14) 0.0516(5) Uani d . 1 1 . .
    H H11B 0.4189 -0.1126 0.1941 0.062 Uiso calc R 1 1 . .
    C C12B 0.35699(8) -0.1056(2) 0.23217(12) 0.0425(4) Uani d . 1 1 . .
    C C13B 0.38366(8) 0.1486(2) 0.38058(13) 0.0499(5) Uani d . 1 1 . .
    H H13C 0.3803 0.1090 0.4259 0.060 Uiso calc R 1 1 . .
    H H13D 0.4050 0.2257 0.3947 0.060 Uiso calc R 1 1 . .
    C C14B 0.33674(9) 0.2680(2) 0.27046(14) 0.0543(5) Uani d . 1 1 . .
    H H14C 0.3501 0.3519 0.2913 0.065 Uiso calc R 1 1 . .
    H H14D 0.3025 0.2817 0.2355 0.065 Uiso calc R 1 1 . .
    C C15B 0.37126(8) 0.2129(2) 0.22862(13) 0.0476(5) Uani d . 1 1 . .
    C C16B 0.41365(8) 0.1241(2) 0.26963(12) 0.0448(4) Uani d . 1 1 . .
    C C17B 0.30194(11) 0.2453(4) 0.37246(17) 0.0756(9) Uani d . 1 1 . .
    H H17D 0.2959 0.1841 0.4076 0.113 Uiso calc R 1 1 . .
    H H17E 0.2695 0.2729 0.3382 0.113 Uiso calc R 1 1 . .
    H H17F 0.3201 0.3194 0.3992 0.113 Uiso calc R 1 1 . .
    C C18B 0.36800(9) 0.2394(2) 0.15730(14) 0.0513(5) Uani d . 1 1 . .
    H H18B 0.3924 0.1970 0.1402 0.062 Uiso calc R 1 1 . .
    C C19B 0.33263(9) 0.3235(2) 0.10158(14) 0.0542(5) Uani d . 1 1 . .
    C C20B 0.30487(12) 0.4260(3) 0.11879(19) 0.0685(7) Uani d . 1 1 . .
    H H20B 0.3083 0.4443 0.1688 0.082 Uiso calc R 1 1 . .
    C C21B 0.27218(12) 0.5015(3) 0.0624(2) 0.0763(8) Uani d . 1 1 . .
    H H21B 0.2533 0.5692 0.0741 0.092 Uiso calc R 1 1 . .
    C C22B 0.26832(12) 0.4744(3) -0.0100(2) 0.0744(8) Uani d . 1 1 . .
    C C23B 0.29484(13) 0.3763(3) -0.02990(18) 0.0757(8) Uani d . 1 1 . .
    H H23B 0.2911 0.3599 -0.0802 0.091 Uiso calc R 1 1 . .
    C C24B 0.32757(11) 0.3014(3) 0.02611(16) 0.0633(6) Uani d . 1 1 . .
    H H24B 0.3465 0.2351 0.0132 0.076 Uiso calc R 1 1 . .
    C C25B 0.47780(8) 0.0347(3) 0.47180(13) 0.0541(5) Uani d . 1 1 . .
    C C26B 0.46798(10) -0.0497(3) 0.52376(15) 0.0590(6) Uani d . 1 1 . .
    H H26B 0.4506 -0.1273 0.5073 0.071 Uiso calc R 1 1 . .
    C C27B 0.48357(11) -0.0204(3) 0.59932(15) 0.0667(7) Uani d . 1 1 . .
    H H27B 0.4775 -0.0782 0.6339 0.080 Uiso calc R 1 1 . .
    C C28B 0.50786(10) 0.0944(4) 0.62228(15) 0.0691(8) Uani d . 1 1 . .
    C C29B 0.51688(12) 0.1823(4) 0.57389(17) 0.0787(9) Uani d . 1 1 . .
    H H29B 0.5327 0.2615 0.5910 0.094 Uiso calc R 1 1 . .
    C C30B 0.50187(11) 0.1510(3) 0.49813(16) 0.0718(8) Uani d . 1 1 . .
    H H30B 0.5082 0.2099 0.4642 0.086 Uiso calc R 1 1 . .
loop_
    _atom_site_aniso_label
    _atom_site_aniso_U_11
    _atom_site_aniso_U_22
    _atom_site_aniso_U_33
    _atom_site_aniso_U_12
    _atom_site_aniso_U_13
    _atom_site_aniso_U_23
    F1A 0.1272(16) 0.0666(10) 0.0707(11) -0.0240(10) 0.0319(11) -0.0296(8)
    F2A 0.0756(12) 0.1189(16) 0.0805(13) 0.0201(11) -0.0081(10) 0.0300(11)
    O1A 0.0422(7) 0.0589(8) 0.0386(8) -0.0014(6) 0.0211(6) -0.0053(6)
    O2A 0.0449(8) 0.0683(10) 0.0548(9) -0.0129(7) 0.0296(7) -0.0121(7)
    N1A 0.0444(8) 0.0374(8) 0.0406(9) -0.0054(6) 0.0102(7) -0.0013(6)
    N2A 0.0312(8) 0.0543(9) 0.0401(9) -0.0006(6) 0.0136(7) -0.0040(7)
    N3A 0.0374(8) 0.0460(8) 0.0335(8) -0.0081(6) 0.0135(6) -0.0014(6)
    C1A 0.0669(15) 0.0407(10) 0.0546(13) 0.0054(10) 0.0159(11) 0.0027(9)
    C2A 0.0325(8) 0.0389(8) 0.0323(9) -0.0034(6) 0.0124(7) -0.0007(7)
    C3A 0.0298(8) 0.0402(8) 0.0312(8) -0.0036(6) 0.0105(7) -0.0027(7)
    C4A 0.0315(8) 0.0473(9) 0.0387(10) -0.0080(7) 0.0120(7) -0.0065(8)
    C5A 0.0426(10) 0.0434(9) 0.0432(11) -0.0067(8) 0.0121(8) -0.0089(8)
    C6A 0.0355(9) 0.0388(9) 0.0393(10) -0.0003(7) 0.0164(8) -0.0023(7)
    C7A 0.0377(9) 0.0387(9) 0.0380(10) 0.0005(7) 0.0126(8) -0.0018(7)
    C8A 0.0457(11) 0.0538(12) 0.0426(11) 0.0024(9) 0.0028(9) -0.0051(9)
    C9A 0.0715(16) 0.0566(13) 0.0329(11) 0.0015(11) 0.0053(10) -0.0009(9)
    C10A 0.0726(15) 0.0531(12) 0.0378(11) -0.0006(10) 0.0247(11) 0.0046(9)
    C11A 0.0475(11) 0.0478(10) 0.0400(11) -0.0037(8) 0.0188(9) 0.0081(8)
    C12A 0.0401(9) 0.0358(8) 0.0336(9) -0.0010(7) 0.0140(7) 0.0009(7)
    C13A 0.0353(9) 0.0435(9) 0.0308(9) -0.0033(7) 0.0129(7) 0.0009(7)
    C14A 0.0505(11) 0.0417(9) 0.0374(10) -0.0054(8) 0.0171(8) -0.0010(8)
    C15A 0.0369(9) 0.0384(8) 0.0393(10) 0.0032(7) 0.0152(8) 0.0001(7)
    C16A 0.0351(9) 0.0439(9) 0.0351(10) -0.0013(7) 0.0141(7) -0.0013(7)
    C17A 0.0561(13) 0.0660(14) 0.0489(12) -0.0229(11) 0.0261(10) -0.0058(10)
    C18A 0.0440(10) 0.0421(9) 0.0433(11) 0.0021(8) 0.0208(9) 0.0002(8)
    C19A 0.0488(11) 0.0415(9) 0.0389(10) 0.0039(8) 0.0216(9) -0.0034(7)
    C20A 0.0722(15) 0.0448(10) 0.0438(12) 0.0121(10) 0.0158(11) 0.0027(9)
    C21A 0.0954(19) 0.0377(10) 0.0602(15) 0.0047(11) 0.0268(14) -0.0018(10)
    C22A 0.0792(17) 0.0523(12) 0.0535(14) -0.0053(11) 0.0315(13) -0.0172(10)
    C23A 0.0677(15) 0.0590(13) 0.0392(11) 0.0005(11) 0.0187(10) -0.0032(9)
    C24A 0.0569(12) 0.0456(10) 0.0405(11) -0.0001(9) 0.0208(9) 0.0034(8)
    C25A 0.0313(9) 0.0516(11) 0.0443(11) -0.0062(7) 0.0096(8) -0.0083(8)
    C26A 0.0464(12) 0.097(2) 0.0432(13) 0.0168(12) 0.0111(10) -0.0057(12)
    C27A 0.0623(16) 0.122(3) 0.0453(14) 0.0205(16) 0.0115(12) 0.0038(15)
    C28A 0.0465(13) 0.0729(16) 0.0645(17) -0.0024(11) -0.0033(12) 0.0090(13)
    C29A 0.0453(12) 0.0672(15) 0.081(2) 0.0126(11) 0.0104(12) -0.0005(13)
    C30A 0.0474(12) 0.0651(14) 0.0567(14) 0.0083(10) 0.0158(11) -0.0101(11)
    F1B 0.0797(12) 0.0951(14) 0.1190(16) -0.0052(10) 0.0085(11) 0.0524(12)
    F2B 0.0958(14) 0.154(2) 0.0515(10) -0.0293(14) 0.0179(9) -0.0204(11)
    O1B 0.0450(8) 0.0760(10) 0.0461(9) 0.0011(7) 0.0255(7) 0.0027(7)
    O2B 0.0418(8) 0.0777(11) 0.0564(10) -0.0021(7) 0.0262(7) 0.0008(8)
    N1B 0.0469(10) 0.0654(12) 0.0517(11) 0.0139(8) 0.0192(8) 0.0039(9)
    N2B 0.0351(8) 0.0592(10) 0.0487(10) -0.0029(7) 0.0207(8) -0.0007(8)
    N3B 0.0393(9) 0.0671(11) 0.0513(11) 0.0027(8) 0.0189(8) -0.0114(9)
    C1B 0.088(2) 0.0637(15) 0.0734(19) 0.0211(14) 0.0277(16) 0.0047(14)
    C2B 0.0350(9) 0.0576(11) 0.0429(11) 0.0022(8) 0.0196(8) -0.0009(9)
    C3B 0.0322(9) 0.0624(12) 0.0419(11) -0.0017(8) 0.0152(8) -0.0047(9)
    C4B 0.0304(10) 0.0909(18) 0.0472(12) 0.0035(10) 0.0153(9) 0.0034(11)
    C5B 0.0413(12) 0.0947(19) 0.0560(14) 0.0187(12) 0.0180(11) -0.0002(13)
    C6B 0.0363(9) 0.0502(10) 0.0470(12) 0.0024(8) 0.0206(9) 0.0054(8)
    C7B 0.0470(11) 0.0414(9) 0.0445(11) 0.0002(8) 0.0195(9) 0.0020(8)
    C8B 0.0513(12) 0.0554(12) 0.0512(13) -0.0040(9) 0.0132(10) -0.0022(10)
    C9B 0.0790(17) 0.0580(13) 0.0456(13) -0.0062(12) 0.0204(12) -0.0076(10)
    C10B 0.0793(17) 0.0570(13) 0.0484(13) 0.0016(12) 0.0364(12) -0.0053(10)
    C11B 0.0539(13) 0.0558(12) 0.0536(13) -0.0008(9) 0.0289(11) -0.0058(10)
    C12B 0.0422(10) 0.0462(10) 0.0443(11) 0.0007(8) 0.0208(9) -0.0005(8)
    C13B 0.0399(10) 0.0671(13) 0.0448(12) -0.0028(9) 0.0162(9) -0.0127(10)
    C14B 0.0465(11) 0.0587(13) 0.0576(14) 0.0050(9) 0.0160(10) -0.0095(11)
    C15B 0.0440(11) 0.0489(11) 0.0513(12) -0.0069(8) 0.0166(9) -0.0082(9)
    C16B 0.0386(10) 0.0538(11) 0.0445(11) -0.0085(8) 0.0165(9) -0.0077(9)
    C17B 0.0514(14) 0.111(2) 0.0695(18) 0.0140(14) 0.0254(13) -0.0220(16)
    C18B 0.0488(11) 0.0533(12) 0.0536(13) -0.0041(9) 0.0183(10) -0.0054(10)
    C19B 0.0521(13) 0.0520(12) 0.0576(14) -0.0099(10) 0.0156(11) -0.0006(10)
    C20B 0.0771(18) 0.0548(13) 0.0748(18) -0.0011(12) 0.0251(15) 0.0019(12)
    C21B 0.0718(18) 0.0550(14) 0.104(3) 0.0025(13) 0.0289(17) 0.0157(15)
    C22B 0.0617(16) 0.0692(17) 0.086(2) -0.0140(13) 0.0142(15) 0.0271(15)
    C23B 0.0773(19) 0.085(2) 0.0599(17) -0.0169(16) 0.0137(15) 0.0127(14)
    C24B 0.0668(16) 0.0644(14) 0.0606(15) -0.0076(12) 0.0227(13) 0.0014(12)
    C25B 0.0308(9) 0.0870(16) 0.0443(12) -0.0026(10) 0.0113(9) 0.0033(11)
    C26B 0.0478(13) 0.0768(16) 0.0530(14) -0.0040(11) 0.0164(11) 0.0012(11)
    C27B 0.0557(14) 0.097(2) 0.0491(14) -0.0024(14) 0.0187(11) 0.0100(13)
    C28B 0.0470(13) 0.112(2) 0.0450(13) -0.0094(14) 0.0096(11) -0.0077(14)
    C29B 0.0630(17) 0.102(2) 0.0640(17) -0.0295(15) 0.0085(14) -0.0116(16)
    C30B 0.0529(14) 0.103(2) 0.0547(15) -0.0271(14) 0.0100(12) 0.0069(14)
_geom_special_details
;
 All esds (except the esd in the dihedral angle between two l.s. planes)
 are estimated using the full covariance matrix.  The cell esds are taken
 into account individually in the estimation of esds in distances, angles
 and torsion angles; correlations between esds in cell parameters are only
 used when they are defined by crystal symmetry.  An approximate (isotropic)
 treatment of cell esds is used for estimating esds involving l.s. planes.
;
loop_
    _geom_bond_atom_site_label_1
    _geom_bond_atom_site_label_2
    _geom_bond_site_symmetry_2
    _geom_bond_distance
    _geom_bond_publ_flag
    F1A C22A . 1.360(3) ?
    F2A C28A . 1.359(3) ?
    O1A C6A . 1.228(2) ?
    O2A C16A . 1.210(2) ?
    N1A C1A . 1.454(3) ?
    N1A C5A . 1.457(3) ?
    N1A C2A . 1.470(2) ?
    N2A C6A . 1.349(3) ?
    N2A C7A . 1.404(3) ?
    N2A H2A . 0.8599 ?
    N3A C14A . 1.452(3) ?
    N3A C17A . 1.458(3) ?
    N3A C13A . 1.458(2) ?
    C1A H87A . 0.9600 ?
    C1A H88A . 0.9600 ?
    C1A H89A . 0.9600 ?
    C2A C12A . 1.510(3) ?
    C2A C6A . 1.572(3) ?
    C2A C3A . 1.602(3) ?
    C3A C13A . 1.533(2) ?
    C3A C16A . 1.536(3) ?
    C3A C4A . 1.561(2) ?
    C4A C25A . 1.511(3) ?
    C4A C5A . 1.515(3) ?
    C4A H4A . 0.9800 ?
    C5A H91A . 0.9700 ?
    C5A H92A . 0.9700 ?
    C7A C8A . 1.379(3) ?
    C7A C12A . 1.386(3) ?
    C8A C9A . 1.384(4) ?
    C8A H8A . 0.9300 ?
    C9A C10A . 1.371(4) ?
    C9A H9A . 0.9300 ?
    C10A C11A . 1.382(3) ?
    C10A H10A . 0.9300 ?
    C11A C12A . 1.385(3) ?
    C11A H11A . 0.9300 ?
    C13A H13A . 0.9700 ?
    C13A H13B . 0.9700 ?
    C14A C15A . 1.505(3) ?
    C14A H14A . 0.9700 ?
    C14A H14B . 0.9700 ?
    C15A C18A . 1.333(3) ?
    C15A C16A . 1.497(3) ?
    C17A H17A . 0.9600 ?
    C17A H17B . 0.9600 ?
    C17A H17C . 0.9600 ?
    C18A C19A . 1.464(3) ?
    C18A H18A . 0.9300 ?
    C19A C20A . 1.392(3) ?
    C19A C24A . 1.393(3) ?
    C20A C21A . 1.382(4) ?
    C20A H20A . 0.9300 ?
    C21A C22A . 1.358(4) ?
    C21A H21A . 0.9300 ?
    C22A C23A . 1.367(4) ?
    C23A C24A . 1.382(3) ?
    C23A H23A . 0.9300 ?
    C24A H24A . 0.9300 ?
    C25A C30A . 1.380(3) ?
    C25A C26A . 1.383(3) ?
    C26A C27A . 1.393(4) ?
    C26A H26A . 0.9300 ?
    C27A C28A . 1.353(4) ?
    C27A H27A . 0.9300 ?
    C28A C29A . 1.364(4) ?
    C29A C30A . 1.382(4) ?
    C29A H29A . 0.9300 ?
    C30A H30A . 0.9300 ?
    F1B C22B . 1.363(3) ?
    F2B C28B . 1.361(3) ?
    O1B C6B . 1.215(3) ?
    O2B C16B . 1.208(3) ?
    N1B C1B . 1.451(4) ?
    N1B C5B . 1.457(3) ?
    N1B C2B . 1.468(3) ?
    N2B C6B . 1.353(3) ?
    N2B C7B . 1.402(3) ?
    N2B H2B . 0.8601 ?
    N3B C14B . 1.446(3) ?
    N3B C13B . 1.455(3) ?
    N3B C17B . 1.458(3) ?
    C1B H87B . 0.9600 ?
    C1B H88B . 0.9600 ?
    C1B H89B . 0.9600 ?
    C2B C12B . 1.523(3) ?
    C2B C6B . 1.566(3) ?
    C2B C3B . 1.591(3) ?
    C3B C13B . 1.528(3) ?
    C3B C16B . 1.547(3) ?
    C3B C4B . 1.569(3) ?
    C4B C5B . 1.510(4) ?
    C4B C25B . 1.517(3) ?
    C4B H4B . 0.9800 ?
    C5B H91B . 0.9700 ?
    C5B H92B . 0.9700 ?
    C7B C8B . 1.377(3) ?
    C7B C12B . 1.389(3) ?
    C8B C9B . 1.389(4) ?
    C8B H8B . 0.9300 ?
    C9B C10B . 1.369(4) ?
    C9B H9B . 0.9300 ?
    C10B C11B . 1.388(4) ?
    C10B H10B . 0.9300 ?
    C11B C12B . 1.384(3) ?
    C11B H11B . 0.9300 ?
    C13B H13C . 0.9700 ?
    C13B H13D . 0.9700 ?
    C14B C15B . 1.505(3) ?
    C14B H14C . 0.9700 ?
    C14B H14D . 0.9700 ?
    C15B C18B . 1.337(3) ?
    C15B C16B . 1.485(3) ?
    C17B H17D . 0.9600 ?
    C17B H17E . 0.9600 ?
    C17B H17F . 0.9600 ?
    C18B C19B . 1.464(4) ?
    C18B H18B . 0.9300 ?
    C19B C20B . 1.391(4) ?
    C19B C24B . 1.394(4) ?
    C20B C21B . 1.387(4) ?
    C20B H20B . 0.9300 ?
    C21B C22B . 1.356(5) ?
    C21B H21B . 0.9300 ?
    C22B C23B . 1.356(5) ?
    C23B C24B . 1.382(4) ?
    C23B H23B . 0.9300 ?
    C24B H24B . 0.9300 ?
    C25B C30B . 1.380(4) ?
    C25B C26B . 1.388(4) ?
    C26B C27B . 1.378(4) ?
    C26B H26B . 0.9300 ?
    C27B C28B . 1.356(5) ?
    C27B H27B . 0.9300 ?
    C28B C29B . 1.354(5) ?
    C29B C30B . 1.387(4) ?
    C29B H29B . 0.9300 ?
    C30B H30B . 0.9300 ?
loop_
    _geom_angle_atom_site_label_1
    _geom_angle_atom_site_label_2
    _geom_angle_atom_site_label_3
    _geom_angle_site_symmetry_1
    _geom_angle_site_symmetry_3
    _geom_angle
    _geom_angle_publ_flag
    C1A N1A C5A . . 115.54(17) ?
    C1A N1A C2A . . 115.94(16) ?
    C5A N1A C2A . . 107.36(15) ?
    C6A N2A C7A . . 111.77(16) ?
    C6A N2A H2A . . 124.1 ?
    C7A N2A H2A . . 124.1 ?
    C14A N3A C17A . . 109.27(17) ?
    C14A N3A C13A . . 110.30(15) ?
    C17A N3A C13A . . 110.58(15) ?
    N1A C1A H87A . . 109.5 ?
    N1A C1A H88A . . 109.5 ?
    H87A C1A H88A . . 109.5 ?
    N1A C1A H89A . . 109.5 ?
    H87A C1A H89A . . 109.5 ?
    H88A C1A H89A . . 109.5 ?
    N1A C2A C12A . . 109.73(15) ?
    N1A C2A C6A . . 111.70(15) ?
    C12A C2A C6A . . 100.61(14) ?
    N1A C2A C3A . . 102.64(14) ?
    C12A C2A C3A . . 118.84(15) ?
    C6A C2A C3A . . 113.58(14) ?
    C13A C3A C16A . . 107.00(15) ?
    C13A C3A C4A . . 112.50(15) ?
    C16A C3A C4A . . 112.21(14) ?
    C13A C3A C2A . . 112.62(14) ?
    C16A C3A C2A . . 109.02(14) ?
    C4A C3A C2A . . 103.54(14) ?
    C25A C4A C5A . . 116.37(17) ?
    C25A C4A C3A . . 115.76(16) ?
    C5A C4A C3A . . 103.65(15) ?
    C25A C4A H4A . . 106.8 ?
    C5A C4A H4A . . 106.8 ?
    C3A C4A H4A . . 106.8 ?
    N1A C5A C4A . . 101.25(16) ?
    N1A C5A H91A . . 111.5 ?
    C4A C5A H91A . . 111.5 ?
    N1A C5A H92A . . 111.5 ?
    C4A C5A H92A . . 111.5 ?
    H91A C5A H92A . . 109.3 ?
    O1A C6A N2A . . 124.62(17) ?
    O1A C6A C2A . . 126.84(17) ?
    N2A C6A C2A . . 108.21(16) ?
    C8A C7A C12A . . 122.15(19) ?
    C8A C7A N2A . . 128.06(19) ?
    C12A C7A N2A . . 109.70(17) ?
    C7A C8A C9A . . 117.3(2) ?
    C7A C8A H8A . . 121.4 ?
    C9A C8A H8A . . 121.4 ?
    C10A C9A C8A . . 121.4(2) ?
    C10A C9A H9A . . 119.3 ?
    C8A C9A H9A . . 119.3 ?
    C9A C10A C11A . . 120.9(2) ?
    C9A C10A H10A . . 119.6 ?
    C11A C10A H10A . . 119.6 ?
    C10A C11A C12A . . 118.7(2) ?
    C10A C11A H11A . . 120.6 ?
    C12A C11A H11A . . 120.6 ?
    C11A C12A C7A . . 119.50(18) ?
    C11A C12A C2A . . 130.53(18) ?
    C7A C12A C2A . . 109.67(16) ?
    N3A C13A C3A . . 109.87(15) ?
    N3A C13A H13A . . 109.7 ?
    C3A C13A H13A . . 109.7 ?
    N3A C13A H13B . . 109.7 ?
    C3A C13A H13B . . 109.7 ?
    H13A C13A H13B . . 108.2 ?
    N3A C14A C15A . . 111.64(16) ?
    N3A C14A H14A . . 109.3 ?
    C15A C14A H14A . . 109.3 ?
    N3A C14A H14B . . 109.3 ?
    C15A C14A H14B . . 109.3 ?
    H14A C14A H14B . . 108.0 ?
    C18A C15A C16A . . 117.19(17) ?
    C18A C15A C14A . . 124.70(18) ?
    C16A C15A C14A . . 118.03(16) ?
    O2A C16A C15A . . 121.25(17) ?
    O2A C16A C3A . . 121.91(17) ?
    C15A C16A C3A . . 116.83(15) ?
    N3A C17A H17A . . 109.5 ?
    N3A C17A H17B . . 109.5 ?
    H17A C17A H17B . . 109.5 ?
    N3A C17A H17C . . 109.5 ?
    H17A C17A H17C . . 109.5 ?
    H17B C17A H17C . . 109.5 ?
    C15A C18A C19A . . 128.15(19) ?
    C15A C18A H18A . . 115.9 ?
    C19A C18A H18A . . 115.9 ?
    C20A C19A C24A . . 117.9(2) ?
    C20A C19A C18A . . 123.1(2) ?
    C24A C19A C18A . . 119.00(18) ?
    C21A C20A C19A . . 121.0(2) ?
    C21A C20A H20A . . 119.5 ?
    C19A C20A H20A . . 119.5 ?
    C22A C21A C20A . . 118.8(2) ?
    C22A C21A H21A . . 120.6 ?
    C20A C21A H21A . . 120.6 ?
    C21A C22A F1A . . 119.3(2) ?
    C21A C22A C23A . . 122.7(2) ?
    F1A C22A C23A . . 118.0(2) ?
    C22A C23A C24A . . 118.2(2) ?
    C22A C23A H23A . . 120.9 ?
    C24A C23A H23A . . 120.9 ?
    C23A C24A C19A . . 121.3(2) ?
    C23A C24A H24A . . 119.4 ?
    C19A C24A H24A . . 119.4 ?
    C30A C25A C26A . . 117.4(2) ?
    C30A C25A C4A . . 119.1(2) ?
    C26A C25A C4A . . 123.46(19) ?
    C25A C26A C27A . . 121.3(2) ?
    C25A C26A H26A . . 119.3 ?
    C27A C26A H26A . . 119.3 ?
    C28A C27A C26A . . 118.7(3) ?
    C28A C27A H27A . . 120.7 ?
    C26A C27A H27A . . 120.7 ?
    C27A C28A F2A . . 118.9(3) ?
    C27A C28A C29A . . 122.3(2) ?
    F2A C28A C29A . . 118.9(3) ?
    C28A C29A C30A . . 118.3(2) ?
    C28A C29A H29A . . 120.9 ?
    C30A C29A H29A . . 120.9 ?
    C25A C30A C29A . . 122.1(2) ?
    C25A C30A H30A . . 119.0 ?
    C29A C30A H30A . . 119.0 ?
    C1B N1B C5B . . 115.3(2) ?
    C1B N1B C2B . . 116.0(2) ?
    C5B N1B C2B . . 106.87(19) ?
    C6B N2B C7B . . 112.13(17) ?
    C6B N2B H2B . . 123.9 ?
    C7B N2B H2B . . 124.0 ?
    C14B N3B C13B . . 111.60(18) ?
    C14B N3B C17B . . 110.6(2) ?
    C13B N3B C17B . . 110.6(2) ?
    N1B C1B H87B . . 109.5 ?
    N1B C1B H88B . . 109.5 ?
    H87B C1B H88B . . 109.5 ?
    N1B C1B H89B . . 109.5 ?
    H87B C1B H89B . . 109.5 ?
    H88B C1B H89B . . 109.5 ?
    N1B C2B C12B . . 115.60(18) ?
    N1B C2B C6B . . 106.82(17) ?
    C12B C2B C6B . . 100.93(16) ?
    N1B C2B C3B . . 102.73(17) ?
    C12B C2B C3B . . 115.74(17) ?
    C6B C2B C3B . . 115.19(16) ?
    C13B C3B C16B . . 106.55(19) ?
    C13B C3B C4B . . 114.11(18) ?
    C16B C3B C4B . . 109.15(16) ?
    C13B C3B C2B . . 112.33(16) ?
    C16B C3B C2B . . 110.19(17) ?
    C4B C3B C2B . . 104.51(18) ?
    C5B C4B C25B . . 114.3(2) ?
    C5B C4B C3B . . 103.19(19) ?
    C25B C4B C3B . . 115.05(18) ?
    C5B C4B H4B . . 108.0 ?
    C25B C4B H4B . . 108.0 ?
    C3B C4B H4B . . 108.0 ?
    N1B C5B C4B . . 103.27(18) ?
    N1B C5B H91B . . 111.1 ?
    C4B C5B H91B . . 111.1 ?
    N1B C5B H92B . . 111.1 ?
    C4B C5B H92B . . 111.1 ?
    H91B C5B H92B . . 109.1 ?
    O1B C6B N2B . . 125.06(18) ?
    O1B C6B C2B . . 126.55(19) ?
    N2B C6B C2B . . 108.02(17) ?
    C8B C7B C12B . . 122.5(2) ?
    C8B C7B N2B . . 127.7(2) ?
    C12B C7B N2B . . 109.78(18) ?
    C7B C8B C9B . . 117.4(2) ?
    C7B C8B H8B . . 121.3 ?
    C9B C8B H8B . . 121.3 ?
    C10B C9B C8B . . 121.2(2) ?
    C10B C9B H9B . . 119.4 ?
    C8B C9B H9B . . 119.4 ?
    C9B C10B C11B . . 120.9(2) ?
    C9B C10B H10B . . 119.6 ?
    C11B C10B H10B . . 119.6 ?
    C12B C11B C10B . . 119.1(2) ?
    C12B C11B H11B . . 120.5 ?
    C10B C11B H11B . . 120.5 ?
    C11B C12B C7B . . 118.9(2) ?
    C11B C12B C2B . . 131.9(2) ?
    C7B C12B C2B . . 109.14(17) ?
    N3B C13B C3B . . 108.85(17) ?
    N3B C13B H13C . . 109.9 ?
    C3B C13B H13C . . 109.9 ?
    N3B C13B H13D . . 109.9 ?
    C3B C13B H13D . . 109.9 ?
    H13C C13B H13D . . 108.3 ?
    N3B C14B C15B . . 112.63(19) ?
    N3B C14B H14C . . 109.1 ?
    C15B C14B H14C . . 109.1 ?
    N3B C14B H14D . . 109.1 ?
    C15B C14B H14D . . 109.1 ?
    H14C C14B H14D . . 107.8 ?
    C18B C15B C16B . . 116.3(2) ?
    C18B C15B C14B . . 125.5(2) ?
    C16B C15B C14B . . 118.1(2) ?
    O2B C16B C15B . . 121.0(2) ?
    O2B C16B C3B . . 120.6(2) ?
    C15B C16B C3B . . 118.40(18) ?
    N3B C17B H17D . . 109.5 ?
    N3B C17B H17E . . 109.5 ?
    H17D C17B H17E . . 109.5 ?
    N3B C17B H17F . . 109.5 ?
    H17D C17B H17F . . 109.5 ?
    H17E C17B H17F . . 109.5 ?
    C15B C18B C19B . . 131.1(2) ?
    C15B C18B H18B . . 114.4 ?
    C19B C18B H18B . . 114.4 ?
    C20B C19B C24B . . 117.8(3) ?
    C20B C19B C18B . . 124.6(2) ?
    C24B C19B C18B . . 117.6(2) ?
    C21B C20B C19B . . 120.9(3) ?
    C21B C20B H20B . . 119.5 ?
    C19B C20B H20B . . 119.5 ?
    C22B C21B C20B . . 118.6(3) ?
    C22B C21B H21B . . 120.7 ?
    C20B C21B H21B . . 120.7 ?
    C21B C22B C23B . . 122.9(3) ?
    C21B C22B F1B . . 118.3(3) ?
    C23B C22B F1B . . 118.9(3) ?
    C22B C23B C24B . . 118.6(3) ?
    C22B C23B H23B . . 120.7 ?
    C24B C23B H23B . . 120.7 ?
    C23B C24B C19B . . 121.1(3) ?
    C23B C24B H24B . . 119.4 ?
    C19B C24B H24B . . 119.4 ?
    C30B C25B C26B . . 117.6(2) ?
    C30B C25B C4B . . 119.1(2) ?
    C26B C25B C4B . . 123.3(2) ?
    C27B C26B C25B . . 121.1(3) ?
    C27B C26B H26B . . 119.4 ?
    C25B C26B H26B . . 119.4 ?
    C28B C27B C26B . . 118.8(3) ?
    C28B C27B H27B . . 120.6 ?
    C26B C27B H27B . . 120.6 ?
    C29B C28B C27B . . 122.7(3) ?
    C29B C28B F2B . . 118.8(3) ?
    C27B C28B F2B . . 118.5(3) ?
    C28B C29B C30B . . 118.1(3) ?
    C28B C29B H29B . . 120.9 ?
    C30B C29B H29B . . 120.9 ?
    C25B C30B C29B . . 121.6(3) ?
    C25B C30B H30B . . 119.2 ?
    C29B C30B H30B . . 119.2 ?
loop_
    _geom_torsion_atom_site_label_1
    _geom_torsion_atom_site_label_2
    _geom_torsion_atom_site_label_3
    _geom_torsion_atom_site_label_4
    _geom_torsion_site_symmetry_1
    _geom_torsion_site_symmetry_2
    _geom_torsion_site_symmetry_3
    _geom_torsion_site_symmetry_4
    _geom_torsion
    _geom_torsion_publ_flag
    C1A N1A C2A C12A . . . . -68.1(2) ?
    C5A N1A C2A C12A . . . . 160.99(16) ?
    C1A N1A C2A C6A . . . . 42.5(2) ?
    C5A N1A C2A C6A . . . . -88.32(18) ?
    C1A N1A C2A C3A . . . . 164.59(17) ?
    C5A N1A C2A C3A . . . . 33.72(18) ?
    N1A C2A C3A C13A . . . . -128.56(16) ?
    C12A C2A C3A C13A . . . . 110.22(18) ?
    C6A C2A C3A C13A . . . . -7.8(2) ?
    N1A C2A C3A C16A . . . . 112.85(15) ?
    C12A C2A C3A C16A . . . . -8.4(2) ?
    C6A C2A C3A C16A . . . . -126.39(16) ?
    N1A C2A C3A C4A . . . . -6.77(17) ?
    C12A C2A C3A C4A . . . . -128.00(16) ?
    C6A C2A C3A C4A . . . . 113.99(16) ?
    C13A C3A C4A C25A . . . . -27.4(2) ?
    C16A C3A C4A C25A . . . . 93.34(19) ?
    C2A C3A C4A C25A . . . . -149.25(16) ?
    C13A C3A C4A C5A . . . . 101.28(18) ?
    C16A C3A C4A C5A . . . . -138.00(16) ?
    C2A C3A C4A C5A . . . . -20.59(18) ?
    C1A N1A C5A C4A . . . . -178.87(17) ?
    C2A N1A C5A C4A . . . . -47.77(19) ?
    C25A C4A C5A N1A . . . . 169.07(16) ?
    C3A C4A C5A N1A . . . . 40.78(18) ?
    C7A N2A C6A O1A . . . . -174.46(18) ?
    C7A N2A C6A C2A . . . . -0.7(2) ?
    N1A C2A C6A O1A . . . . 59.0(2) ?
    C12A C2A C6A O1A . . . . 175.34(19) ?
    C3A C2A C6A O1A . . . . -56.5(2) ?
    N1A C2A C6A N2A . . . . -114.63(17) ?
    C12A C2A C6A N2A . . . . 1.74(19) ?
    C3A C2A C6A N2A . . . . 129.85(16) ?
    C6A N2A C7A C8A . . . . 175.76(19) ?
    C6A N2A C7A C12A . . . . -0.8(2) ?
    C12A C7A C8A C9A . . . . -1.7(3) ?
    N2A C7A C8A C9A . . . . -177.8(2) ?
    C7A C8A C9A C10A . . . . 1.9(3) ?
    C8A C9A C10A C11A . . . . -0.2(4) ?
    C9A C10A C11A C12A . . . . -2.0(3) ?
    C10A C11A C12A C7A . . . . 2.2(3) ?
    C10A C11A C12A C2A . . . . 175.2(2) ?
    C8A C7A C12A C11A . . . . -0.4(3) ?
    N2A C7A C12A C11A . . . . 176.40(17) ?
    C8A C7A C12A C2A . . . . -174.80(18) ?
    N2A C7A C12A C2A . . . . 2.0(2) ?
    N1A C2A C12A C11A . . . . -58.0(3) ?
    C6A C2A C12A C11A . . . . -175.8(2) ?
    C3A C2A C12A C11A . . . . 59.6(3) ?
    N1A C2A C12A C7A . . . . 115.60(17) ?
    C6A C2A C12A C7A . . . . -2.23(18) ?
    C3A C2A C12A C7A . . . . -126.83(17) ?
    C14A N3A C13A C3A . . . . -71.46(19) ?
    C17A N3A C13A C3A . . . . 167.56(17) ?
    C16A C3A C13A N3A . . . . 60.29(18) ?
    C4A C3A C13A N3A . . . . -176.04(15) ?
    C2A C3A C13A N3A . . . . -59.48(19) ?
    C17A N3A C14A C15A . . . . 177.44(18) ?
    C13A N3A C14A C15A . . . . 55.7(2) ?
    N3A C14A C15A C18A . . . . 141.42(19) ?
    N3A C14A C15A C16A . . . . -35.1(2) ?
    C18A C15A C16A O2A . . . . 31.2(3) ?
    C14A C15A C16A O2A . . . . -152.0(2) ?
    C18A C15A C16A C3A . . . . -147.87(18) ?
    C14A C15A C16A C3A . . . . 28.9(2) ?
    C13A C3A C16A O2A . . . . 141.36(19) ?
    C4A C3A C16A O2A . . . . 17.5(3) ?
    C2A C3A C16A O2A . . . . -96.6(2) ?
    C13A C3A C16A C15A . . . . -39.5(2) ?
    C4A C3A C16A C15A . . . . -163.39(16) ?
    C2A C3A C16A C15A . . . . 82.52(19) ?
    C16A C15A C18A C19A . . . . 177.51(19) ?
    C14A C15A C18A C19A . . . . 1.0(3) ?
    C15A C18A C19A C20A . . . . 43.0(3) .
    C15A C18A C19A C24A . . . . -138.4(2) ?
    C24A C19A C20A C21A . . . . 1.8(4) ?
    C18A C19A C20A C21A . . . . -179.5(2) ?
    C19A C20A C21A C22A . . . . 0.5(4) ?
    C20A C21A C22A F1A . . . . 178.0(3) ?
    C20A C21A C22A C23A . . . . -1.6(4) ?
    C21A C22A C23A C24A . . . . 0.3(4) ?
    F1A C22A C23A C24A . . . . -179.4(2) ?
    C22A C23A C24A C19A . . . . 2.2(4) ?
    C20A C19A C24A C23A . . . . -3.2(3) ?
    C18A C19A C24A C23A . . . . 178.1(2) ?
    C5A C4A C25A C30A . . . . 158.5(2) ?
    C3A C4A C25A C30A . . . . -79.4(2) .
    C5A C4A C25A C26A . . . . -20.5(3) ?
    C3A C4A C25A C26A . . . . 101.7(3) ?
    C30A C25A C26A C27A . . . . 1.3(4) ?
    C4A C25A C26A C27A . . . . -179.7(3) ?
    C25A C26A C27A C28A . . . . 0.0(5) ?
    C26A C27A C28A F2A . . . . -180.0(3) ?
    C26A C27A C28A C29A . . . . -0.8(5) ?
    C27A C28A C29A C30A . . . . 0.3(5) ?
    F2A C28A C29A C30A . . . . 179.4(3) ?
    C26A C25A C30A C29A . . . . -1.9(4) ?
    C4A C25A C30A C29A . . . . 179.0(2) ?
    C28A C29A C30A C25A . . . . 1.2(4) ?
    C1B N1B C2B C12B . . . . -37.9(3) ?
    C5B N1B C2B C12B . . . . 92.2(2) ?
    C1B N1B C2B C6B . . . . 73.4(2) ?
    C5B N1B C2B C6B . . . . -156.44(19) ?
    C1B N1B C2B C3B . . . . -165.0(2) ?
    C5B N1B C2B C3B . . . . -34.8(2) ?
    N1B C2B C3B C13B . . . . -113.50(19) ?
    C12B C2B C3B C13B . . . . 119.6(2) ?
    C6B C2B C3B C13B . . . . 2.2(3) ?
    N1B C2B C3B C16B . . . . 127.87(17) ?
    C12B C2B C3B C16B . . . . 1.0(2) ?
    C6B C2B C3B C16B . . . . -116.40(19) ?
    N1B C2B C3B C4B . . . . 10.7(2) ?
    C12B C2B C3B C4B . . . . -116.19(19) ?
    C6B C2B C3B C4B . . . . 126.46(18) ?
    C13B C3B C4B C5B . . . . 138.6(2) ?
    C16B C3B C4B C5B . . . . -102.4(2) ?
    C2B C3B C4B C5B . . . . 15.5(2) ?
    C13B C3B C4B C25B . . . . 13.3(3) ?
    C16B C3B C4B C25B . . . . 132.4(2) ?
    C2B C3B C4B C25B . . . . -109.8(2) ?
    C1B N1B C5B C4B . . . . 176.8(2) ?
    C2B N1B C5B C4B . . . . 46.3(2) ?
    C25B C4B C5B N1B . . . . 89.1(2) ?
    C3B C4B C5B N1B . . . . -36.6(2) ?
    C7B N2B C6B O1B . . . . -173.1(2) ?
    C7B N2B C6B C2B . . . . 0.3(2) ?
    N1B C2B C6B O1B . . . . 52.1(3) ?
    C12B C2B C6B O1B . . . . 173.3(2) ?
    C3B C2B C6B O1B . . . . -61.3(3) ?
    N1B C2B C6B N2B . . . . -121.12(19) ?
    C12B C2B C6B N2B . . . . 0.1(2) ?
    C3B C2B C6B N2B . . . . 125.51(19) ?
    C6B N2B C7B C8B . . . . 177.4(2) ?
    C6B N2B C7B C12B . . . . -0.6(2) ?
    C12B C7B C8B C9B . . . . -1.3(3) ?
    N2B C7B C8B C9B . . . . -179.0(2) ?
    C7B C8B C9B C10B . . . . 0.7(4) ?
    C8B C9B C10B C11B . . . . 1.2(4) ?
    C9B C10B C11B C12B . . . . -2.5(4) ?
    C10B C11B C12B C7B . . . . 1.8(3) ?
    C10B C11B C12B C2B . . . . 178.7(2) ?
    C8B C7B C12B C11B . . . . 0.1(3) ?
    N2B C7B C12B C11B . . . . 178.14(19) ?
    C8B C7B C12B C2B . . . . -177.4(2) ?
    N2B C7B C12B C2B . . . . 0.6(2) ?
    N1B C2B C12B C11B . . . . -62.7(3) ?
    C6B C2B C12B C11B . . . . -177.5(2) ?
    C3B C2B C12B C11B . . . . 57.4(3) ?
    N1B C2B C12B C7B . . . . 114.4(2) ?
    C6B C2B C12B C7B . . . . -0.4(2) ?
    C3B C2B C12B C7B . . . . -125.47(18) ?
    C14B N3B C13B C3B . . . . -72.1(2) ?
    C17B N3B C13B C3B . . . . 164.3(2) ?
    C16B C3B C13B N3B . . . . 60.5(2) ?
    C4B C3B C13B N3B . . . . -178.9(2) ?
    C2B C3B C13B N3B . . . . -60.2(2) ?
    C13B N3B C14B C15B . . . . 52.6(3) ?
    C17B N3B C14B C15B . . . . 176.2(2) ?
    N3B C14B C15B C18B . . . . 153.9(2) ?
    N3B C14B C15B C16B . . . . -27.8(3) ?
    C18B C15B C16B O2B . . . . 21.8(3) ?
    C14B C15B C16B O2B . . . . -156.7(2) ?
    C18B C15B C16B C3B . . . . -159.25(19) ?
    C14B C15B C16B C3B . . . . 22.3(3) ?
    C13B C3B C16B O2B . . . . 141.7(2) ?
    C4B C3B C16B O2B . . . . 18.0(3) ?
    C2B C3B C16B O2B . . . . -96.2(2) ?
    C13B C3B C16B C15B . . . . -37.3(2) ?
    C4B C3B C16B C15B . . . . -160.99(19) ?
    C2B C3B C16B C15B . . . . 84.8(2) ?
    C16B C15B C18B C19B . . . . -178.4(2) ?
    C14B C15B C18B C19B . . . . -0.1(4) ?
    C15B C18B C19B C20B . . . . 21.8(4) .
    C15B C18B C19B C24B . . . . -160.1(2) ?
    C24B C19B C20B C21B . . . . 1.7(4) ?
    C18B C19B C20B C21B . . . . 179.8(3) ?
    C19B C20B C21B C22B . . . . -0.9(4) ?
    C20B C21B C22B C23B . . . . 0.3(5) ?
    C20B C21B C22B F1B . . . . -179.9(3) ?
    C21B C22B C23B C24B . . . . -0.5(4) ?
    F1B C22B C23B C24B . . . . 179.6(2) ?
    C22B C23B C24B C19B . . . . 1.4(4) ?
    C20B C19B C24B C23B . . . . -1.9(4) ?
    C18B C19B C24B C23B . . . . 179.8(2) ?
    C5B C4B C25B C30B . . . . 151.6(2) ?
    C3B C4B C25B C30B . . . . -89.2(3) .
    C5B C4B C25B C26B . . . . -27.9(3) ?
    C3B C4B C25B C26B . . . . 91.3(3) ?
    C30B C25B C26B C27B . . . . -2.5(4) ?
    C4B C25B C26B C27B . . . . 177.1(2) ?
    C25B C26B C27B C28B . . . . 1.5(4) ?
    C26B C27B C28B C29B . . . . 0.9(5) ?
    C26B C27B C28B F2B . . . . 179.7(3) ?
    C27B C28B C29B C30B . . . . -2.0(5) ?
    F2B C28B C29B C30B . . . . 179.2(3) ?
    C26B C25B C30B C29B . . . . 1.3(4) ?
    C4B C25B C30B C29B . . . . -178.2(3) ?
    C28B C29B C30B C25B . . . . 0.8(5) ?
loop_
    _geom_hbond_atom_site_label_D
    _geom_hbond_atom_site_label_H
    _geom_hbond_atom_site_label_A
    _geom_hbond_site_symmetry_A
    _geom_hbond_distance_DH
    _geom_hbond_distance_HA
    _geom_hbond_distance_DA
    _geom_hbond_angle_DHA
    N2A H2A O1B . 0.86 2.11 2.959(2) 168.9
    N2B H2B O1A . 0.86 2.14 2.984(2) 168.8
    C27B H27B O2B 2 0.93 2.49 3.314(3) 147.4
data_global
_journal_date_recd_electronic     2012-08-08
_journal_date_accepted     2012-08-29
_journal_name_full     'Acta Crystallographica, Section E'
_journal_year     2012
_journal_volume     68
_journal_issue     10
_journal_page_first     o2839
_journal_page_last     o2840
_journal_paper_category     QO
_journal_paper_doi     10.1107/S1600536812037245
_journal_coeditor_code     XU5607
_publ_contact_author_name     'Dr R. V. Krishnakumar'
_publ_contact_author_address
;
Department of Physics
Thiagarajar College
Madurai 625 009
India
;
_publ_contact_author_email     mailtorvkk@yahoo.co.in
_publ_contact_author_fax     '91 452 2312375'
_publ_contact_author_phone     '91 452 2311875'
_publ_section_title
;\
5-(4-Fluorobenzylidene)-4'-(4-fluorophenyl)-1,1'-dimethyldispiro[piperidine-3,\
3'-pyrrolidine-2',3''-indoline]-4,2''-dione
;
loop_
    _publ_author_name
    _publ_author_footnote
    _publ_author_address
    'Swamy, V. Rajni' .
;
Department of Physics
Thiagarajar College
Madurai 625 009
India
;
    'S. Ramaswamy' .
;
Department of Physics
N.M.S.S. Vellaichamy Nadar College
Madurai 625 019
India
;
    'Srinivasan, N.' .
;
Department of Physics
Thiagarajar College
Madurai 625 009
India
;
    'Kumar, R. Ranjith' .
;
School of Chemistry
Madurai Kamaraj University
Madurai 625 021
India
;
    'Krishnakumar, R.V.' .
;
Department of Physics
Thiagarajar College
Madurai 625 009
India
;
_iucr_refine_instructions_details
;
TITL SAMP5 in Cc                 New: Cc
CELL  0.71073  27.1839  10.2809  18.7045   90.000  107.917   90.000
ZERR     8.00   0.0015   0.0005   0.0011    0.000    0.002    0.000
LATT  -7
SYMM    X, - Y, 1/2 + Z
SFAC  C    H    F    N    O
UNIT  240  216  16   24   16
MERG   3
FMAP   2
ACTA
HTAB N2A O1B
HTAB N2B O1A
HTAB C27B O2B_$1
EQIV $1 x, -y, z+1/2
BOND   $H
CONF
L.S.  10
WGHT    0.051400    0.670600
FVAR       0.28625
F1A   3    0.192147    0.565416    0.681915    11.00000    0.12722    0.06661 =
         0.07075   -0.02962    0.03185   -0.02400
F2A   3   -0.093389    0.079314    0.005303    11.00000    0.07562    0.11892 =
         0.08048    0.03003   -0.00811    0.02012
O1A   5    0.178621   -0.114933    0.284328    11.00000    0.04217    0.05885 =
         0.03858   -0.00534    0.02111   -0.00145
O2A   5    0.018659   -0.009210    0.399036    11.00000    0.04489    0.06827 =
         0.05480   -0.01206    0.02962   -0.01293
N1A   4    0.101574   -0.263690    0.346586    11.00000    0.04436    0.03740 =
         0.04057   -0.00134    0.01023   -0.00541
N2A   4    0.213494   -0.096767    0.411566    11.00000    0.03118    0.05427 =
         0.04005   -0.00397    0.01364   -0.00057
AFIX   3
H2A   2    0.245074   -0.084037    0.413146    11.00000   -1.20000
AFIX   0
N3A   4    0.133473    0.145820    0.329270    11.00000    0.03744    0.04596 =
         0.03349   -0.00145    0.01351   -0.00806
C1A   1    0.138763   -0.369617    0.361081    11.00000    0.06692    0.04067 =
         0.05464    0.00273    0.01591    0.00536
AFIX 137
H87A  2    0.158156   -0.370982    0.413506    11.00000   -1.50000
H88A  2    0.161890   -0.357132    0.331869    11.00000   -1.50000
H89A  2    0.120805   -0.450696    0.347440    11.00000   -1.50000
AFIX   0
C2A   1    0.123037   -0.133385    0.368957    11.00000    0.03247    0.03893 =
         0.03233   -0.00071    0.01239   -0.00345
C3A   1    0.076302   -0.039872    0.325316    11.00000    0.02977    0.04017 =
         0.03121   -0.00273    0.01052   -0.00360
C4A   1    0.035645   -0.135317    0.274775    11.00000    0.03147    0.04726 =
         0.03870   -0.00651    0.01197   -0.00803
AFIX  13
H4A   2    0.012583   -0.160866    0.303590    11.00000   -1.20000
AFIX   0
C5A   1    0.067259   -0.254326    0.269718    11.00000    0.04257    0.04336 =
         0.04323   -0.00889    0.01214   -0.00666
AFIX  23
H91A  2    0.045673   -0.331027    0.255484    11.00000   -1.20000
H92A  2    0.086467   -0.241410    0.234335    11.00000   -1.20000
AFIX   0
C6A   1    0.173906   -0.110028    0.347496    11.00000    0.03546    0.03881 =
         0.03929   -0.00231    0.01642   -0.00032
C7A   1    0.196859   -0.106338    0.475410    11.00000    0.03770    0.03866 =
         0.03797   -0.00177    0.01261    0.00050
C8A   1    0.226604   -0.105442    0.549902    11.00000    0.04570    0.05382 =
         0.04257   -0.00514    0.00281    0.00244
AFIX  43
H8A   2    0.262287   -0.094969    0.563828    11.00000   -1.20000
AFIX   0
C9A   1    0.201161   -0.120774    0.603094    11.00000    0.07151    0.05663 =
         0.03294   -0.00090    0.00529    0.00149
AFIX  43
H9A   2    0.220025   -0.117939    0.653828    11.00000   -1.20000
AFIX   0
C10A  1    0.148761   -0.140046    0.582599    11.00000    0.07259    0.05307 =
         0.03780    0.00461    0.02469   -0.00063
AFIX  43
H10A  2    0.132704   -0.150273    0.619550    11.00000   -1.20000
AFIX   0
C11A  1    0.119476   -0.144478    0.507741    11.00000    0.04749    0.04781 =
         0.04001    0.00813    0.01883   -0.00372
AFIX  43
H11A  2    0.084100   -0.160188    0.494025    11.00000   -1.20000
AFIX   0
C12A  1    0.143817   -0.125081    0.453567    11.00000    0.04009    0.03575 =
         0.03357    0.00090    0.01395   -0.00103
C13A  1    0.092960    0.065585    0.279621    11.00000    0.03528    0.04349 =
         0.03079    0.00090    0.01290   -0.00334
AFIX  23
H13A  2    0.105675    0.025302    0.241833    11.00000   -1.20000
H13B  2    0.063496    0.119517    0.254176    11.00000   -1.20000
AFIX   0
C14A  1    0.112150    0.227873    0.375611    11.00000    0.05053    0.04165 =
         0.03744   -0.00098    0.01715   -0.00543
AFIX  23
H14A  2    0.088155    0.289461    0.343851    11.00000   -1.20000
H14B  2    0.139855    0.276847    0.410291    11.00000   -1.20000
AFIX   0
C15A  1    0.084551    0.149074    0.419320    11.00000    0.03692    0.03842 =
         0.03927    0.00006    0.01518    0.00320
C16A  1    0.055828    0.030195    0.382910    11.00000    0.03511    0.04392 =
         0.03512   -0.00133    0.01412   -0.00126
C17A  1    0.157620    0.227379    0.285769    11.00000    0.05611    0.06599 =
         0.04888   -0.00580    0.02609   -0.02288
AFIX 137
H17A  2    0.181294    0.286578    0.318797    11.00000   -1.50000
H17B  2    0.131451    0.275730    0.249202    11.00000   -1.50000
H17C  2    0.176018    0.173546    0.260658    11.00000   -1.50000
AFIX   0
C18A  1    0.085852    0.173741    0.489865    11.00000    0.04405    0.04215 =
         0.04335    0.00015    0.02079    0.00207
AFIX  43
H18A  2    0.067461    0.116495    0.510543    11.00000   -1.20000
AFIX   0
C19A  1    0.112600    0.279635    0.538863    11.00000    0.04877    0.04146 =
         0.03892   -0.00340    0.02165    0.00390
C20A  1    0.112643    0.407386    0.514272    11.00000    0.07221    0.04485 =
         0.04383    0.00268    0.01578    0.01211
AFIX  43
H20A  2    0.094810    0.428079    0.464649    11.00000   -1.20000
AFIX   0
C21A  1    0.138787    0.503939    0.562486    11.00000    0.09536    0.03773 =
         0.06022   -0.00177    0.02676    0.00474
AFIX  43
H21A  2    0.138449    0.589272    0.545842    11.00000   -1.20000
AFIX   0
C22A  1    0.164992    0.471957    0.634639    11.00000    0.07923    0.05225 =
         0.05351   -0.01719    0.03150   -0.00532
C23A  1    0.165580    0.348551    0.662129    11.00000    0.06771    0.05895 =
         0.03921   -0.00316    0.01870    0.00046
AFIX  43
H23A  2    0.183749    0.329450    0.711854    11.00000   -1.20000
AFIX   0
C24A  1    0.138456    0.252929    0.614062    11.00000    0.05691    0.04563 =
         0.04046    0.00335    0.02085   -0.00011
AFIX  43
H24A  2    0.137454    0.169133    0.632291    11.00000   -1.20000
AFIX   0
C25A  1    0.001834   -0.080100    0.201166    11.00000    0.03133    0.05164 =
         0.04425   -0.00827    0.00956   -0.00621
C26A  1    0.009695   -0.104308    0.132767    11.00000    0.04636    0.09727 =
         0.04322   -0.00571    0.01105    0.01676
AFIX  43
H26A  2    0.036966   -0.157528    0.131022    11.00000   -1.20000
AFIX   0
C27A  1   -0.022419   -0.050569    0.066439    11.00000    0.06229    0.12240 =
         0.04530    0.00384    0.01154    0.02049
AFIX  43
H27A  2   -0.016818   -0.067431    0.020712    11.00000   -1.20000
AFIX   0
C28A  1   -0.061936    0.026679    0.069887    11.00000    0.04647    0.07289 =
         0.06454    0.00897   -0.00333   -0.00243
C29A  1   -0.071700    0.052216    0.135817    11.00000    0.04530    0.06721 =
         0.08118   -0.00049    0.01037    0.01261
AFIX  43
H29A  2   -0.099164    0.105305    0.136891    11.00000   -1.20000
AFIX   0
C30A  1   -0.039712   -0.002872    0.200948    11.00000    0.04738    0.06515 =
         0.05671   -0.01007    0.01583    0.00828
AFIX  43
H30A  2   -0.046401    0.012604    0.246063    11.00000   -1.20000
AFIX   0
F1B   3    0.236197    0.549024   -0.065008    11.00000    0.07967    0.09508 =
         0.11903    0.05238    0.00852   -0.00525
F2B   3    0.522975    0.123081    0.696942    11.00000    0.09580    0.15438 =
         0.05149   -0.02042    0.01788   -0.02929
O1B   5    0.318601   -0.073624    0.397425    11.00000    0.04497    0.07596 =
         0.04613    0.00270    0.02555    0.00110
O2B   5    0.451372    0.108972    0.249331    11.00000    0.04178    0.07767 =
         0.05635    0.00076    0.02617   -0.00213
N1B   4    0.409510   -0.176090    0.363012    11.00000    0.04690    0.06537 =
         0.05171    0.00393    0.01917    0.01394
N2B   4    0.285236   -0.106578    0.271156    11.00000    0.03510    0.05924 =
         0.04869   -0.00074    0.02065   -0.00287
AFIX   3
H2B   2    0.253176   -0.112698    0.268557    11.00000   -1.20000
AFIX   0
N3B   4    0.332895    0.184038    0.330539    11.00000    0.03927    0.06714 =
         0.05134   -0.01143    0.01894    0.00274
C1B   1    0.396411   -0.310181    0.341233    11.00000    0.08758    0.06375 =
         0.07335    0.00472    0.02769    0.02108
AFIX 137
H87B  2    0.419275   -0.367126    0.377047    11.00000   -1.50000
H88B  2    0.399902   -0.325271    0.292374    11.00000   -1.50000
H89B  2    0.361388   -0.326892    0.339863    11.00000   -1.50000
AFIX   0
C2B   1    0.375867   -0.076853    0.316093    11.00000    0.03501    0.05763 =
         0.04293   -0.00091    0.01961    0.00223
C3B   1    0.408845    0.052761    0.340028    11.00000    0.03225    0.06237 =
         0.04188   -0.00475    0.01523   -0.00167
C4B   1    0.463724    0.004434    0.388551    11.00000    0.03038    0.09093 =
         0.04719    0.00343    0.01528    0.00347
AFIX  13
H4B   2    0.489481    0.045867    0.369117    11.00000   -1.20000
AFIX   0
C5B   1    0.462557   -0.138807    0.370370    11.00000    0.04130    0.09472 =
         0.05596   -0.00018    0.01801    0.01867
AFIX  23
H91B  2    0.470477   -0.153631    0.323881    11.00000   -1.20000
H92B  2    0.486948   -0.186827    0.410517    11.00000   -1.20000
AFIX   0
C6B   1    0.323700   -0.080244    0.335229    11.00000    0.03634    0.05022 =
         0.04701    0.00537    0.02063    0.00239
C7B   1    0.303744   -0.122719    0.209542    11.00000    0.04698    0.04136 =
         0.04448    0.00198    0.01945    0.00023
C8B   1    0.275829   -0.154968    0.136956    11.00000    0.05128    0.05540 =
         0.05118   -0.00217    0.01321   -0.00403
AFIX  43
H8B   2    0.240268   -0.167806    0.123080    11.00000   -1.20000
AFIX   0
C9B   1    0.302867   -0.167577    0.085263    11.00000    0.07900    0.05804 =
         0.04563   -0.00757    0.02044   -0.00620
AFIX  43
H9B   2    0.285046   -0.188379    0.035653    11.00000   -1.20000
AFIX   0
C10B  1    0.355287   -0.149919    0.106064    11.00000    0.07934    0.05700 =
         0.04840   -0.00531    0.03644    0.00157
AFIX  43
H10B  2    0.372447   -0.157259    0.070231    11.00000   -1.20000
AFIX   0
C11B  1    0.383153   -0.121211    0.179914    11.00000    0.05388    0.05577 =
         0.05361   -0.00579    0.02889   -0.00081
AFIX  43
H11B  2    0.418921   -0.112605    0.194097    11.00000   -1.20000
AFIX   0
C12B  1    0.356990   -0.105563    0.232170    11.00000    0.04222    0.04622 =
         0.04428   -0.00051    0.02084    0.00075
C13B  1    0.383661    0.148610    0.380578    11.00000    0.03992    0.06715 =
         0.04479   -0.01270    0.01622   -0.00284
AFIX  23
H13C  2    0.380263    0.108998    0.425891    11.00000   -1.20000
H13D  2    0.405020    0.225705    0.394745    11.00000   -1.20000
AFIX   0
C14B  1    0.336743    0.268029    0.270455    11.00000    0.04652    0.05871 =
         0.05762   -0.00951    0.01601    0.00496
AFIX  23
H14C  2    0.350133    0.351921    0.291284    11.00000   -1.20000
H14D  2    0.302470    0.281693    0.235466    11.00000   -1.20000
AFIX   0
C15B  1    0.371256    0.212905    0.228618    11.00000    0.04403    0.04887 =
         0.05126   -0.00815    0.01664   -0.00686
C16B  1    0.413652    0.124087    0.269631    11.00000    0.03861    0.05378 =
         0.04451   -0.00772    0.01646   -0.00854
C17B  1    0.301939    0.245346    0.372457    11.00000    0.05137    0.11060 =
         0.06946   -0.02201    0.02537    0.01402
AFIX 137
H17D  2    0.295870    0.184098    0.407565    11.00000   -1.50000
H17E  2    0.269464    0.272888    0.338231    11.00000   -1.50000
H17F  2    0.320102    0.319417    0.399174    11.00000   -1.50000
AFIX   0
C18B  1    0.368002    0.239383    0.157302    11.00000    0.04881    0.05333 =
         0.05359   -0.00540    0.01829   -0.00406
AFIX  43
H18B  2    0.392439    0.197023    0.140156    11.00000   -1.20000
AFIX   0
C19B  1    0.332633    0.323492    0.101578    11.00000    0.05210    0.05204 =
         0.05755   -0.00058    0.01563   -0.00988
C20B  1    0.304868    0.426039    0.118793    11.00000    0.07713    0.05478 =
         0.07480    0.00190    0.02507   -0.00108
AFIX  43
H20B  2    0.308257    0.444321    0.168777    11.00000   -1.20000
AFIX   0
C21B  1    0.272185    0.501452    0.062445    11.00000    0.07185    0.05498 =
         0.10355    0.01569    0.02895    0.00246
AFIX  43
H21B  2    0.253320    0.569191    0.074143    11.00000   -1.20000
AFIX   0
C22B  1    0.268319    0.474353   -0.010019    11.00000    0.06167    0.06916 =
         0.08648    0.02708    0.01424   -0.01402
C23B  1    0.294841    0.376331   -0.029896    11.00000    0.07731    0.08495 =
         0.05993    0.01272    0.01372   -0.01695
AFIX  43
H23B  2    0.291080    0.359880   -0.080191    11.00000   -1.20000
AFIX   0
C24B  1    0.327570    0.301389    0.026107    11.00000    0.06684    0.06442 =
         0.06061    0.00140    0.02269   -0.00763
AFIX  43
H24B  2    0.346543    0.235086    0.013243    11.00000   -1.20000
AFIX   0
C25B  1    0.477796    0.034655    0.471798    11.00000    0.03083    0.08697 =
         0.04428    0.00332    0.01128   -0.00259
C26B  1    0.467981   -0.049674    0.523763    11.00000    0.04780    0.07682 =
         0.05297    0.00116    0.01639   -0.00400
AFIX  43
H26B  2    0.450592   -0.127259    0.507307    11.00000   -1.20000
AFIX   0
C27B  1    0.483568   -0.020372    0.599319    11.00000    0.05572    0.09699 =
         0.04905    0.01001    0.01866   -0.00235
AFIX  43
H27B  2    0.477539   -0.078246    0.633917    11.00000   -1.20000
AFIX   0
C28B  1    0.507858    0.094411    0.622278    11.00000    0.04699    0.11230 =
         0.04497   -0.00774    0.00961   -0.00943
C29B  1    0.516876    0.182331    0.573895    11.00000    0.06296    0.10159 =
         0.06399   -0.01157    0.00852   -0.02949
AFIX  43
H29B  2    0.532685    0.261503    0.590987    11.00000   -1.20000
AFIX   0
C30B  1    0.501873    0.151000    0.498126    11.00000    0.05292    0.10339 =
         0.05470    0.00690    0.00999   -0.02707
AFIX  43
H30B  2    0.508198    0.209863    0.464227    11.00000   -1.20000
HKLF    4
REM  SAMP5 in Cc                 New: Cc
REM R1 =  0.0381 for   5922 Fo > 4sig(Fo)  and  0.0564 for all   7610 data
REM    671 parameters refined using      2 restraints
END
WGHT      0.0518      0.7320
REM Highest difference peak  0.166,  deepest hole -0.168,  1-sigma level  0.030
Q1    1   0.0516 -0.0768  0.3007  11.00000  0.05    0.17
Q2    1   0.0667  0.0996  0.3911  11.00000  0.05    0.16
Q3    1   0.1152  0.1000  0.3085  11.00000  0.05    0.15
Q4    1   0.4141  0.0771  0.3069  11.00000  0.05    0.15
Q5    1   0.3522 -0.0691  0.3315  11.00000  0.05    0.15
Q6    1   0.1443 -0.1222  0.3531  11.00000  0.05    0.15
Q7    1   0.0580  0.0161  0.3438  11.00000  0.05    0.14
Q8    1   0.1197  0.3484  0.5294  11.00000  0.05    0.14
Q9    1   0.0692 -0.0169  0.3567  11.00000  0.05    0.14
Q10   1   0.1314 -0.1441  0.4806  11.00000  0.05    0.14
Q11   1   0.2110 -0.1365  0.5126  11.00000  0.05    0.14
Q12   1   0.1721 -0.1152  0.4689  11.00000  0.05    0.14
Q13   1   0.3904 -0.0030  0.3198  11.00000  0.05    0.13
Q14   1   0.2859 -0.1519  0.1777  11.00000  0.05    0.13
Q15   1   0.1323 -0.1190  0.4128  11.00000  0.05    0.13
Q16   1   0.1401  0.3167  0.6364  11.00000  0.05    0.13
Q17   1   0.2061 -0.0996  0.4486  11.00000  0.05    0.13
Q18   1   0.4587  0.0018  0.4302  11.00000  0.05    0.12
Q19   1   0.1545  0.0933  0.3576  11.00000  0.05    0.12
Q20   1   0.3614 -0.0981  0.1420  11.00000  0.05    0.12
;
