# Supplementary material for: 5-(4-Fluoro­benzyl­idene)-4′-(4-fluoro­phen­yl)-1,1′-dimethyl­dispiro­[piperidine-3,3′-pyrrolidine-2′,3′′-indoline]-4,2′′-dione
Source: Acta Crystallogr Sect E Struct Rep Online. 2012 Sep 5;68(Pt 10):o2839–40. doi: 10.1107/S1600536812037245 (PMC3470200; doi:10.1107/S1600536812037245)
Supplement: Supplementary file 2 [file e-68-o2839-Isup2.hkl]

#
# h,k,l, Fc-squared, Fo-squared, sigma(Fo-squared) and status flag
#
data_I
_shelx_title ' SAMP5 in Cc                 New: Cc'
_shelx_refln_list_code          4
_shelx_F_calc_maximum      352.67
_exptl_crystal_F_000      2096.00
_reflns_d_resolution_high  0.6991
 
loop_
 _symmetry_equiv_pos_as_xyz
 'x, y, z'
 'x, -y, z+1/2'
 'x+1/2, y+1/2, z'
 'x+1/2, -y+1/2, z+1/2'
 
_cell_length_a    27.1839
_cell_length_b    10.2809
_cell_length_c    18.7045
_cell_angle_alpha  90.000
_cell_angle_beta  107.917
_cell_angle_gamma  90.000
 
_shelx_F_squared_multiplier     1.000
 
loop_
 _refln_index_h
 _refln_index_k
 _refln_index_l
 _refln_F_squared_calc
 _refln_F_squared_meas
 _refln_F_squared_sigma
 _refln_observed_status
   4   0   0    27744.41    27005.54    720.51 o
   6   0   0    53277.73    54180.77    524.77 o
   8   0   0     3101.48     3044.57     34.00 o
  10   0   0    12963.78    13388.50    159.62 o
  12   0   0      715.15      790.58     12.97 o
  14   0   0     1109.34      963.96     15.64 o
  16   0   0     2602.39     2683.48     36.33 o
  18   0   0     2137.53     2162.64     30.97 o
  20   0   0     1906.39     1944.69     29.28 o
  22   0   0     1481.51     1384.72     28.85 o
  24   0   0      330.18      330.92     10.97 o
  26   0   0       55.29       92.34     10.23 o
  28   0   0      139.06      159.80     14.30 o
  30   0   0      271.32      294.97     28.92 o
  32   0   0        6.92       26.12     22.46 o
  34   0   0       95.49      129.49     29.05 o
  36   0   0       15.53       10.98     27.70 o
   1   1   0    24611.08    22511.63    929.78 o
   3   1   0    24304.46    24081.78    257.96 o
   5   1   0     1404.49     1235.57     11.20 o
   7   1   0    25024.62    25247.32    188.63 o
   9   1   0       13.35        6.21      2.16 o
  11   1   0     6358.06     6950.19     59.81 o
  13   1   0     3214.90     3437.91     29.43 o
  15   1   0     1171.89     1342.81     14.36 o
  17   1   0      203.86      214.91      5.80 o
  19   1   0      141.35      158.53      5.15 o
  21   1   0     1219.47     1143.10     14.30 o
  23   1   0       16.44       13.02      3.88 o
  25   1   0      473.09      467.86     12.54 o
  27   1   0        3.49       11.60      8.04 o
  29   1   0      134.17      151.67     13.08 o
  31   1   0      291.61      268.97     20.86 o
  33   1   0       63.26       54.08     17.49 o
  35   1   0       39.05        8.91     17.77 o
   0   2   0     9298.46    10172.53    103.45 o
   2   2   0     9014.37     9476.11     85.71 o
   4   2   0   107073.08   103882.19   1003.68 o
   6   2   0     1806.09     1690.57     13.80 o
   8   2   0     1773.28     1762.58     20.67 o
  10   2   0     1961.37     2117.38     17.58 o
  12   2   0      410.65      408.20      5.44 o
  14   2   0      176.72      138.36      3.88 o
  16   2   0       55.05       55.86      3.27 o
  18   2   0      521.99      510.53      8.34 o
  20   2   0      545.11      526.70      9.65 o
  22   2   0      114.91      115.97      6.25 o
  24   2   0      361.98      378.27     11.56 o
  26   2   0      564.62      568.18     16.34 o
  28   2   0       36.33       28.01     10.96 o
  30   2   0       78.75       76.86     12.35 o
  32   2   0       23.36       36.73     15.44 o
  34   2   0       89.07      104.08     20.20 o
  36   2   0       47.31       66.25     20.61 o
   1   3   0    61591.29    58780.65    449.17 o
   3   3   0    11556.72    12002.87    101.07 o
   5   3   0      493.76      610.65      6.96 o
   7   3   0     7435.98     7759.03     66.10 o
   9   3   0     1081.68     1149.76     10.83 o
  11   3   0      507.26      452.54      5.96 o
  13   3   0     6625.65     7074.28     61.32 o
  15   3   0      395.28      384.01      6.82 o
  17   3   0      234.87      244.76      5.98 o
  19   3   0      883.98      920.25     13.27 o
  21   3   0     1232.40     1230.38     16.73 o
  23   3   0      164.62      159.63      8.27 o
  25   3   0       37.95       16.37      8.75 o
  27   3   0      331.44      303.97     12.74 o
  29   3   0       42.83       43.62      9.78 o
  31   3   0        0.41       -6.70      9.83 o
  33   3   0       43.89       66.56     13.88 o
  35   3   0       44.34       18.10     18.70 o
   0   4   0    31856.98    32970.62    350.73 o
   2   4   0     5293.35     5800.40     44.77 o
   4   4   0     3058.63     3190.60     30.25 o
   6   4   0     5625.42     6117.58     56.35 o
   8   4   0     4962.86     5360.11     43.78 o
  10   4   0     4565.97     4588.18     40.21 o
  12   4   0      856.33      900.38      9.38 o
  14   4   0      596.64      642.11      8.60 o
  16   4   0      234.34      237.93      6.25 o
  18   4   0      752.76      731.32     12.19 o
  20   4   0      294.63      297.01      9.38 o
  22   4   0     1054.63     1013.36     17.56 o
  24   4   0      766.14      773.70     19.80 o
  26   4   0      100.64       79.96      9.05 o
  28   4   0       93.63       81.54     10.13 o
  30   4   0      179.81      183.07     12.15 o
  32   4   0       89.82       84.83     11.95 o
  34   4   0      223.95      286.56     21.23 o
   1   5   0    14206.04    14651.23    110.19 o
   3   5   0     1814.85     1836.06     17.04 o
   5   5   0     1096.31     1256.71     18.48 o
   7   5   0      630.70      609.12      8.99 o
   9   5   0     1090.78     1159.90     11.93 o
  11   5   0      646.38      606.71      8.33 o
  13   5   0      461.25      524.62      7.44 o
  15   5   0      825.07      787.79     10.21 o
  17   5   0      780.90      697.42     14.05 o
  19   5   0       85.08       92.35      5.75 o
  21   5   0      207.49      199.85      8.02 o
  23   5   0       86.65       90.97      7.22 o
  25   5   0        0.44       -1.37      6.19 o
  27   5   0       32.53       25.46      7.15 o
  29   5   0      228.04      228.04     12.80 o
  31   5   0       69.45       75.13     11.69 o
  33   5   0       13.94       15.92     11.61 o
   0   6   0      693.48      657.33     15.57 o
   2   6   0     1617.51     1578.53     13.40 o
   4   6   0      324.99      329.86      6.05 o
   6   6   0      895.93      963.24     12.57 o
   8   6   0     1624.13     1707.07     21.70 o
  10   6   0     2245.65     2221.25     34.98 o
  12   6   0       65.05       52.22      3.28 o
  14   6   0      178.39      146.99      5.46 o
  16   6   0     1347.10     1208.56     16.06 o
  18   6   0      156.92      135.94      6.05 o
  20   6   0      354.93      343.04      9.84 o
  22   6   0      149.28      165.46      7.70 o
  24   6   0      117.24      130.48      7.96 o
  26   6   0      112.02      114.36      8.51 o
  28   6   0      153.60      144.46      9.55 o
  30   6   0       56.61       81.57     11.12 o
  32   6   0       83.77       91.91     12.49 o
   1   7   0     1459.81     1429.14     12.70 o
   3   7   0     1532.52     1525.26     13.86 o
   5   7   0      125.23      130.59      5.92 o
   7   7   0       51.31       51.80      4.16 o
   9   7   0       92.75       77.70      5.74 o
  11   7   0      967.07     1016.48     12.03 o
  13   7   0      576.16      515.58      7.43 o
  15   7   0       56.69       66.29      4.22 o
  17   7   0      316.77      299.70      7.86 o
  19   7   0      644.48      639.43     12.51 o
  21   7   0       36.15       32.80      7.31 o
  23   7   0       57.39       52.79      7.38 o
  25   7   0      135.10      158.57      8.93 o
  27   7   0       58.37       55.32      8.35 o
  29   7   0       22.03       31.69      8.28 o
  31   7   0       21.18       10.21      8.57 o
   0   8   0     3304.47     3224.32     40.89 o
   2   8   0     2821.43     2808.10     25.58 o
   4   8   0      464.15      426.72      5.94 o
   6   8   0      880.86      868.23     11.30 o
   8   8   0     1205.58     1149.11     29.48 o
  10   8   0      816.00      810.22     18.65 o
  12   8   0     1898.79     1777.64     32.07 o
  14   8   0      385.69      385.93      7.33 o
  16   8   0        3.10        4.72      3.91 o
  18   8   0      220.73      193.45      7.06 o
  20   8   0       54.03       63.99      6.35 o
  22   8   0        1.25       -5.71      5.71 o
  24   8   0       73.14       66.04      8.35 o
  26   8   0      127.08      149.65      9.72 o
  28   8   0      110.65      123.26     10.01 o
  30   8   0        4.74       -8.62      8.62 o
   1   9   0      336.44      321.48      6.65 o
   3   9   0      793.35      715.94      9.98 o
   5   9   0     2701.16     2573.58     27.50 o
   7   9   0      820.98      753.81     16.22 o
   9   9   0       49.28       42.57      7.13 o
  11   9   0       88.78      100.28     10.66 o
  13   9   0       82.54       91.95      7.66 o
  15   9   0      281.03      242.13      6.58 o
  17   9   0      109.02      115.64      9.29 o
  19   9   0       74.80       64.00      5.74 o
  21   9   0       61.92       48.95      6.16 o
  23   9   0       11.17        8.57      6.24 o
  25   9   0        3.61       -6.04      7.03 o
  27   9   0        8.33       -7.65      7.65 o
  29   9   0        8.68        2.69     10.04 o
   0  10   0       95.72       94.10      6.31 o
   2  10   0      460.35      413.31      7.83 o
   4  10   0      545.09      507.94      8.44 o
   6  10   0      340.19      322.89      8.51 o
   8  10   0        5.25        8.31      7.19 o
  10  10   0       57.98       60.06      8.95 o
  12  10   0      167.50      174.67     11.51 o
  14  10   0       52.18       54.43     12.09 o
  16  10   0        6.71        7.70     11.65 o
  18  10   0      173.49      185.51      8.40 o
  20  10   0       64.29       62.42      8.44 o
  22  10   0       13.80       16.30      5.98 o
  24  10   0        0.17       -6.45      6.45 o
  26  10   0       13.45        9.13      7.45 o
   1  11   0       52.88       52.56      4.39 o
   3  11   0      350.28      344.11      7.57 o
   5  11   0      106.52      107.93      4.52 o
   7  11   0      105.12      115.32      8.97 o
   9  11   0      275.32      246.69     11.69 o
  11  11   0       53.83       67.37     12.05 o
  13  11   0       42.22       39.49     12.06 o
  15  11   0       53.56       53.35     13.22 o
  17  11   0        4.70       15.62     17.33 o
  19  11   0       26.79       23.55     19.53 o
  21  11   0       42.25       30.27     21.97 o
  23  11   0       17.98        8.37      7.06 o
   0  12   0        0.20       -7.24      8.07 o
   2  12   0       15.23       11.38      4.43 o
   4  12   0      145.16      132.74      7.05 o
   6  12   0       12.45        2.99      7.36 o
   8  12   0       55.47       72.51     12.86 o
  10  12   0        9.75       22.34      8.75 o
  12  12   0       27.82       23.49     19.95 o
  14  12   0       13.64        7.44     17.82 o
  16  12   0       46.43       45.64     20.26 o
  18  12   0       15.44       28.56     20.50 o
  20  12   0        3.00        2.81     21.11 o
   1  13   0       49.32       54.55      7.33 o
   3  13   0       74.08       79.58      6.34 o
   5  13   0        4.84        1.69      5.87 o
   7  13   0       43.14       64.76     10.93 o
   9  13   0       45.68       43.16     11.26 o
  11  13   0        0.18        8.54     16.84 o
  13  13   0        3.44      -17.21     17.21 o
  15  13   0        2.54      -12.94     18.31 o
  17  13   0       25.09       55.65     22.21 o
   0  14   0        0.00       10.89      8.27 o
   2  14   0        8.48        8.25      9.68 o
   4  14   0       24.70       28.38      6.98 o
   6  14   0       79.50       93.30     12.33 o
   8  14   0      120.75      153.09     14.12 o
  10  14   0       25.86       30.14     18.06 o
 -37   1   1       46.15       40.42     20.52 o
 -35   1   1      134.32      122.01     21.03 o
 -33   1   1       12.18       25.08     16.21 o
 -31   1   1       48.29       25.82     15.07 o
 -29   1   1      550.45      516.94     19.21 o
 -27   1   1     1053.62     1017.88     21.55 o
 -25   1   1      385.94      392.05     11.65 o
 -23   1   1     1012.34      960.36     17.00 o
 -21   1   1      406.82      361.03      7.82 o
 -19   1   1      256.16      259.20      6.44 o
 -17   1   1     1507.66     1618.56     17.10 o
 -15   1   1     1992.55     2044.48     20.09 o
 -13   1   1      245.97      278.79      5.22 o
 -11   1   1     2548.86     2985.64     25.45 o
  -9   1   1     8731.63     8726.82     74.10 o
  -7   1   1    24353.23    25242.02    205.95 o
  -5   1   1     2761.84     2930.58     24.08 o
  -3   1   1     6551.53     5996.12    228.74 o
  -1   1   1     7751.22     7585.97    181.37 o
   1   1   1     1217.77     1320.58     14.08 o
   3   1   1      360.07      297.82      2.97 o
   5   1   1    15075.97    14786.20    110.15 o
   7   1   1     4357.70     4547.63     35.07 o
   9   1   1    10985.52    11107.94     88.48 o
  11   1   1      285.63      268.81      4.85 o
  13   1   1       33.46       26.66      2.39 o
  15   1   1      787.11      957.23     10.60 o
  17   1   1      814.18      816.02      9.17 o
  19   1   1      165.89      156.33      4.53 o
  21   1   1       45.86       34.12      3.42 o
  23   1   1      153.92      144.90      6.36 o
  25   1   1      271.26      257.38     13.34 o
  27   1   1      222.30      253.11     12.11 o
  29   1   1      259.28      250.96     14.87 o
  31   1   1       48.27       49.43     15.89 o
  33   1   1       70.70       54.11     20.81 o
  35   1   1      111.54      117.70     21.68 o
 -36   2   1       98.05       80.58     25.69 o
 -34   2   1       17.58       46.58     17.04 o
 -32   2   1       33.87       23.07     11.49 o
 -30   2   1      119.07       97.36     10.64 o
 -28   2   1      500.61      439.16     15.67 o
 -26   2   1       41.57       46.60     10.94 o
 -24   2   1      807.89      782.73     16.52 o
 -22   2   1        3.78       -4.12      4.12 o
 -20   2   1      498.17      488.72      9.97 o
 -18   2   1      687.21      711.77      9.94 o
 -16   2   1       27.64       36.00      3.24 o
 -14   2   1     5523.82     5399.15     44.86 o
 -12   2   1     7950.62     8656.39     78.83 o
 -10   2   1    16049.53    16979.65    134.49 o
  -8   2   1     5941.63     5899.27     47.65 o
  -6   2   1    42902.32    42832.37    339.07 o
  -4   2   1    39310.34    40464.72    322.47 o
  -2   2   1     3777.06     3798.18     28.10 o
   0   2   1    23753.85    22768.20    167.57 o
   2   2   1    49887.98    48166.32    406.48 o
   4   2   1   124377.33   119043.77   1062.82 o
   6   2   1    18898.90    19424.19    145.89 o
   8   2   1     1326.79     1285.02     11.21 o
  10   2   1     1225.39     1266.04     10.85 o
  12   2   1      568.54      528.87      8.15 o
  14   2   1      595.39      699.16      8.37 o
  16   2   1     2040.60     2004.37     17.81 o
  18   2   1      690.01      693.50      8.15 o
  20   2   1     1983.86     1932.72     20.19 o
  22   2   1       51.28       44.46      5.29 o
  24   2   1      526.06      477.01     12.83 o
  26   2   1      219.90      213.86     13.28 o
  28   2   1      589.14      672.57     18.28 o
  30   2   1       34.35       48.84     12.19 o
  32   2   1       45.41       76.17     17.51 o
  34   2   1      217.27      271.74     23.91 o
  36   2   1       74.44      106.59     21.52 o
 -35   3   1       25.76       40.54     18.47 o
 -33   3   1       16.24       17.93     12.16 o
 -31   3   1      114.95      124.43     14.50 o
 -29   3   1      192.17      177.51     12.49 o
 -27   3   1      112.39      113.18      9.59 o
 -25   3   1       44.40       40.15      6.90 o
 -23   3   1      762.44      721.28     14.83 o
 -21   3   1      166.79      155.88      6.32 o
 -19   3   1     1420.15     1268.52     15.70 o
 -17   3   1     1110.29     1145.86     14.28 o
 -15   3   1     2350.23     2368.51     24.79 o
 -13   3   1     1239.67     1233.45     12.41 o
 -11   3   1     8068.01     8938.40     76.38 o
  -9   3   1      239.66      265.37      4.39 o
  -7   3   1    18958.42    19130.69    160.68 o
  -5   3   1     5997.48     6318.56     54.02 o
  -3   3   1     1862.84     1822.42     13.93 o
  -1   3   1     7533.92     7522.09     57.14 o
   1   3   1    52693.11    51135.75    391.91 o
   3   3   1    57030.34    56802.00    510.12 o
   5   3   1    42686.61    42940.39    364.77 o
   7   3   1     9204.41     9687.11     73.43 o
   9   3   1     3306.02     3587.98     28.45 o
  11   3   1     1311.67     1400.64     12.65 o
  13   3   1     1448.01     1534.23     15.83 o
  15   3   1      557.50      618.44     10.45 o
  17   3   1      301.83      304.15      6.27 o
  19   3   1     1741.34     1760.86     20.19 o
  21   3   1      509.63      490.14     12.00 o
  23   3   1      796.98      767.29     20.62 o
  25   3   1      382.11      342.71     11.88 o
  27   3   1       56.93       55.15      9.12 o
  29   3   1      272.59      308.46     16.45 o
  31   3   1      111.50      129.33     12.93 o
  33   3   1       37.69       57.52     17.94 o
  35   3   1       31.13       47.39     19.03 o
 -34   4   1       32.58       36.58     14.11 o
 -32   4   1      108.35      131.68     18.51 o
 -30   4   1       25.31       22.14      9.80 o
 -28   4   1      157.75      158.40      9.55 o
 -26   4   1       83.09       83.89      7.90 o
 -24   4   1      172.42      167.28      9.25 o
 -22   4   1       19.20        7.33      5.86 o
 -20   4   1     1252.81     1111.74     15.28 o
 -18   4   1      176.79      176.88      4.95 o
 -16   4   1     3618.30     3560.27     31.08 o
 -14   4   1     2025.39     2056.18     18.83 o
 -12   4   1     2254.03     2020.99     19.35 o
 -10   4   1     5856.79     5613.42     48.68 o
  -8   4   1      844.99      874.64      9.82 o
  -6   4   1    11103.67    11659.45     98.70 o
  -4   4   1      792.96      930.33      7.76 o
  -2   4   1    15552.17    15471.54    116.45 o
   0   4   1    25675.79    25361.06    174.22 o
   2   4   1     1187.71     1183.21     12.33 o
   4   4   1     3771.09     3981.05     40.30 o
   6   4   1     3216.70     3539.69     36.39 o
   8   4   1     3473.38     4033.98     33.42 o
  10   4   1      302.31      287.04      4.88 o
  12   4   1      359.87      390.13      5.94 o
  14   4   1     1236.70     1180.18     12.42 o
  16   4   1      230.31      237.76      6.18 o
  18   4   1      133.58      125.44      5.78 o
  20   4   1      258.94      236.93      8.71 o
  22   4   1       30.89       19.33      5.98 o
  24   4   1      121.42      117.24      8.07 o
  26   4   1        2.09       -6.31      6.31 o
  28   4   1      217.70      254.78     17.58 o
  30   4   1       60.45       74.47     10.91 o
  32   4   1        0.76       -1.40     10.22 o
  34   4   1       20.82       10.77     14.72 o
 -35   5   1       23.61       50.28     15.94 o
 -33   5   1       47.72       49.56     11.64 o
 -31   5   1       36.13       30.45     10.47 o
 -29   5   1       42.69       62.36     11.40 o
 -27   5   1        1.28       -3.24      6.70 o
 -25   5   1        2.58       -6.14      6.14 o
 -23   5   1      175.50      182.24      8.39 o
 -21   5   1      189.04      155.26      7.42 o
 -19   5   1      520.03      477.10     10.87 o
 -17   5   1     2673.25     2525.52     24.71 o
 -15   5   1     1046.86     1105.13     11.76 o
 -13   5   1      847.03      803.62      9.56 o
 -11   5   1     7122.72     7215.94     62.29 o
  -9   5   1      923.97     1027.81     11.55 o
  -7   5   1     2382.81     2395.33     21.84 o
  -5   5   1     2978.69     3307.44     24.95 o
  -3   5   1     1047.25     1043.75      8.83 o
  -1   5   1      662.38      649.52      6.31 o
   1   5   1    10326.02    10773.90     77.70 o
   3   5   1     8940.34     9168.00     83.40 o
   5   5   1      899.96     1116.57     13.56 o
   7   5   1     7859.62     8393.36     83.30 o
   9   5   1     4925.23     5063.67     41.78 o
  11   5   1      455.75      505.93      6.86 o
  13   5   1      158.08      152.14      4.38 o
  15   5   1      291.71      279.61      6.19 o
  17   5   1     1595.59     1540.29     19.72 o
  19   5   1      667.88      682.26     13.37 o
  21   5   1      357.21      335.84     10.18 o
  23   5   1       23.95       25.75      6.26 o
  25   5   1       13.13       14.79      6.56 o
  27   5   1      243.38      254.29     11.00 o
  29   5   1       63.63       84.88     11.23 o
  31   5   1       47.47       54.17     10.90 o
  33   5   1      115.13      148.87     16.28 o
 -34   6   1       33.28       26.19     12.43 o
 -32   6   1       45.66       49.44     11.68 o
 -30   6   1        4.93        7.23      7.97 o
 -28   6   1      148.86      154.03      9.64 o
 -26   6   1      144.06      149.87      8.84 o
 -24   6   1       90.37       81.65      7.16 o
 -22   6   1        1.40       -5.47      5.47 o
 -20   6   1       34.54       16.98      5.24 o
 -18   6   1      132.20      111.28      8.63 o
 -16   6   1      667.65      682.67     10.75 o
 -14   6   1     3198.83     3059.84     28.62 o
 -12   6   1     1679.98     1744.95     17.31 o
 -10   6   1     1014.09      962.90     10.44 o
  -8   6   1     1501.43     1407.23     14.01 o
  -6   6   1      181.87      211.50      3.80 o
  -4   6   1     1404.63     1358.37     11.81 o
  -2   6   1     2813.11     2833.90     22.71 o
   0   6   1     3461.45     3591.57     28.28 o
   2   6   1     1825.10     1875.86     14.83 o
   4   6   1      143.94      143.45     11.21 o
   6   6   1     1212.88     1103.89     15.20 o
   8   6   1      809.90      881.24     13.22 o
  10   6   1      265.40      259.77      6.01 o
  12   6   1      450.27      422.53      6.57 o
  14   6   1      311.70      311.07      6.28 o
  16   6   1     2176.70     2049.44     24.38 o
  18   6   1      309.31      284.83     10.62 o
  20   6   1      329.08      341.49     10.09 o
  22   6   1       61.02       62.93      6.32 o
  24   6   1       10.32        9.55      6.32 o
  26   6   1        0.21       -6.57      6.79 o
  28   6   1       17.65       22.35      7.90 o
  30   6   1       38.00       41.99     13.12 o
  32   6   1       91.80      112.57     12.99 o
 -31   7   1        3.32        0.47      8.53 o
 -29   7   1       11.65        4.16      7.90 o
 -27   7   1       99.24       93.66      8.71 o
 -25   7   1       19.22       16.61      9.10 o
 -23   7   1       72.86       69.49      6.86 o
 -21   7   1      232.83      216.57     11.39 o
 -19   7   1       85.57       75.47      5.78 o
 -17   7   1      123.86      102.83      5.39 o
 -15   7   1      218.82      242.38      6.69 o
 -13   7   1      430.25      416.50      7.41 o
 -11   7   1       80.81       75.67      3.25 o
  -9   7   1      299.91      270.89      5.83 o
  -7   7   1      851.44      831.32     10.29 o
  -5   7   1     1044.96     1089.70     10.60 o
  -3   7   1      670.63      712.53      7.45 o
  -1   7   1     3728.55     3853.88     30.53 o
   1   7   1     1898.17     1970.43     17.40 o
   3   7   1     1526.79     1570.51     15.83 o
   5   7   1      673.47      686.89     11.18 o
   7   7   1      958.10      928.75     14.11 o
   9   7   1      127.61      140.71      6.90 o
  11   7   1      320.16      304.49      5.19 o
  13   7   1      324.82      357.65      6.93 o
  15   7   1      511.60      503.79     11.75 o
  17   7   1       71.17       69.52      5.06 o
  19   7   1       63.61       53.85      5.75 o
  21   7   1      282.48      313.25     12.26 o
  23   7   1      144.34      153.57      8.35 o
  25   7   1      188.86      180.30      9.25 o
  27   7   1      268.64      307.96     15.55 o
  29   7   1       40.65       41.62      8.80 o
  31   7   1       21.47       11.43     10.95 o
 -30   8   1        5.05       -1.70      8.57 o
 -28   8   1        3.62        2.66     10.41 o
 -26   8   1      180.91      191.75     11.02 o
 -24   8   1      268.54      293.20     17.30 o
 -22   8   1       57.54       47.65      6.45 o
 -20   8   1       26.55       30.80      5.69 o
 -18   8   1        9.08        0.61      4.74 o
 -16   8   1      171.72      162.69      6.15 o
 -14   8   1      107.03      107.37      5.34 o
 -12   8   1       87.77       91.92      6.29 o
 -10   8   1      248.28      263.83     10.35 o
  -8   8   1      692.25      664.91     15.46 o
  -6   8   1     1819.49     1792.00     21.29 o
  -4   8   1      133.05      125.56      5.44 o
  -2   8   1      581.03      538.79      7.16 o
   0   8   1     1183.77     1137.36     11.83 o
   2   8   1      411.22      384.41      6.48 o
   4   8   1      285.78      267.48      4.52 o
   6   8   1      306.51      314.94      9.76 o
   8   8   1      189.73      209.07      8.13 o
  10   8   1      184.48      189.74      8.41 o
  12   8   1      521.21      447.30     11.66 o
  14   8   1      206.81      192.70      6.80 o
  16   8   1        4.24        3.42      3.87 o
  18   8   1      235.40      231.85     12.98 o
  20   8   1       70.24       59.58      6.23 o
  22   8   1       82.50       80.64      9.12 o
  24   8   1      150.34      173.16     12.47 o
  26   8   1       69.13       76.64      8.66 o
  28   8   1       32.47       36.51      8.81 o
  30   8   1       11.53        4.08      8.80 o
 -29   9   1       12.60        2.21      9.18 o
 -27   9   1       21.52       27.18     10.00 o
 -25   9   1      106.87      118.17      8.69 o
 -23   9   1        7.23       23.20      6.43 o
 -21   9   1       13.81        8.59      5.70 o
 -19   9   1      180.38      183.17      7.97 o
 -17   9   1       16.77       11.01      4.60 o
 -15   9   1       26.62       24.68      4.91 o
 -13   9   1      114.32      122.65      5.45 o
 -11   9   1      388.55      363.68     13.38 o
  -9   9   1      113.58      102.44      5.06 o
  -7   9   1      150.46      128.45      7.28 o
  -5   9   1      346.08      322.58      6.56 o
  -3   9   1      315.00      287.35      6.44 o
  -1   9   1      182.25      180.09      5.39 o
   1   9   1     1211.68     1153.36     14.14 o
   3   9   1      406.83      394.71      7.09 o
   5   9   1      200.43      201.60      4.67 o
   7   9   1      696.46      724.96     14.75 o
   9   9   1      276.69      279.62     15.11 o
  11   9   1        1.46        8.54      7.19 o
  13   9   1       52.12       31.95      8.21 o
  15   9   1      136.03      122.35      5.23 o
  17   9   1       22.51       16.63      4.40 o
  19   9   1       23.39       23.92      5.35 o
  21   9   1       43.09       49.79      6.43 o
  23   9   1      119.51      126.89      7.98 o
  25   9   1       31.14       42.30      7.66 o
  27   9   1       24.95       15.77      8.23 o
 -26  10   1        9.40       14.49      7.39 o
 -24  10   1       17.27       18.97      8.93 o
 -22  10   1      103.77      118.56      7.26 o
 -20  10   1      190.13      204.74     13.00 o
 -18  10   1      144.58      159.03     13.39 o
 -16  10   1        9.68       18.47      4.70 o
 -14  10   1        0.03        5.31      4.95 o
 -12  10   1       45.72       34.01      8.13 o
 -10  10   1       20.81       20.31      7.10 o
  -8  10   1       56.23       53.83      7.73 o
  -6  10   1       41.51       38.40      4.31 o
  -4  10   1       80.76       71.72      4.19 o
  -2  10   1      147.74      140.44      4.94 o
   0  10   1      428.28      418.23      7.87 o
   2  10   1      122.48      109.64      4.66 o
   4  10   1      122.86      119.15      5.29 o
   6  10   1      200.61      202.59      9.88 o
   8  10   1       22.62       24.31      6.89 o
  10  10   1       18.41       25.11      7.41 o
  12  10   1       82.47       63.13      9.08 o
  14  10   1      144.80      154.94     14.62 o
  16  10   1       92.78       80.18     13.90 o
  18  10   1       40.43       35.24      5.75 o
  20  10   1      162.01      173.61     11.52 o
  22  10   1      138.85      159.54      9.39 o
  24  10   1       63.36       66.94      8.90 o
  26  10   1       17.65       26.79      8.99 o
 -23  11   1       87.08      104.33      8.33 o
 -21  11   1       30.03       26.23      7.71 o
 -19  11   1      187.69      164.02     23.68 o
 -17  11   1       74.98      101.78     21.24 o
 -15  11   1       29.10       22.21     17.45 o
 -13  11   1       29.22       31.24     15.13 o
 -11  11   1       49.78       58.88     13.76 o
  -9  11   1       27.37       18.37      7.43 o
  -7  11   1        0.21       -2.46      3.95 o
  -5  11   1      173.34      160.93      5.57 o
  -3  11   1      106.57      101.46      4.89 o
  -1  11   1      245.28      246.83      6.97 o
   1  11   1      275.68      265.91      7.61 o
   3  11   1       96.87      105.94      5.27 o
   5  11   1       36.30       39.93      4.05 o
   7  11   1       20.89       47.35      7.85 o
   9  11   1       61.40       76.12     17.27 o
  11  11   1       65.58       63.27      9.48 o
  13  11   1       33.52       38.82     12.06 o
  15  11   1      274.36      300.25     26.79 o
  17  11   1       12.74        3.66     17.94 o
  19  11   1      150.19      150.11     24.41 o
  21  11   1        2.64       18.06     21.24 o
  23  11   1       29.47       24.54      8.97 o
 -20  12   1        1.48       19.77     20.87 o
 -18  12   1       19.99       33.93     19.77 o
 -16  12   1       16.33       39.66     18.43 o
 -14  12   1       58.08       54.06     17.57 o
 -12  12   1       67.79       68.95     16.84 o
 -10  12   1      162.30      170.57     13.32 o
  -8  12   1       32.57       44.46      9.80 o
  -6  12   1       10.57        0.24      8.47 o
  -4  12   1      338.21      314.10      8.18 o
  -2  12   1      205.61      218.09      7.31 o
   0  12   1      137.60      134.51      6.11 o
   2  12   1       71.54       86.76      6.75 o
   4  12   1       32.07       32.42      5.74 o
   6  12   1       82.64       87.23      9.07 o
   8  12   1       58.26       79.08      9.63 o
  10  12   1       68.54       80.97     13.82 o
  12  12   1       11.77       11.90     12.37 o
  14  12   1       76.76       74.32     14.45 o
  16  12   1       29.74       54.43     21.24 o
  18  12   1        9.13       20.62     20.14 o
  20  12   1       19.41       21.97     22.33 o
 -17  13   1        1.46        9.15     19.89 o
 -15  13   1       34.45       57.85     19.65 o
 -13  13   1       33.66       26.60     18.67 o
 -11  13   1       29.64       45.77     17.33 o
  -9  13   1       74.67      112.92     12.37 o
  -7  13   1       18.54       23.12     12.14 o
  -5  13   1      122.72      136.17      8.18 o
  -3  13   1       42.38       50.92      5.32 o
  -1  13   1       84.82      100.72      6.13 o
   1  13   1        6.10        8.51      6.19 o
   3  13   1       35.98       31.93      6.17 o
   5  13   1       42.65       54.15      8.88 o
   7  13   1       77.51       77.74     13.69 o
   9  13   1       20.48       18.65     11.54 o
  11  13   1       17.40       16.13     13.10 o
  13  13   1        3.53       18.18     17.57 o
  15  13   1        9.30        5.98     19.04 o
 -10  14   1       10.58       31.85     18.67 o
  -8  14   1        1.27        0.41     10.16 o
  -6  14   1        6.81        3.11     10.08 o
  -4  14   1        6.76        5.82      6.93 o
  -2  14   1       64.72       74.72     10.30 o
   0  14   1       11.56        9.04      6.00 o
   2  14   1       80.01       95.43      8.24 o
   4  14   1       19.18       28.12     10.14 o
   6  14   1       10.80        6.40     20.56 o
   8  14   1        1.43       -9.46     12.39 o
  10  14   1       26.29       18.31     17.94 o
 -36   0   2      342.83      391.51     38.57 o
 -34   0   2      302.05      378.69     33.07 o
 -32   0   2       52.68       53.45     22.82 o
 -30   0   2      123.96      104.71     21.11 o
 -28   0   2      711.42      690.95     24.80 o
 -26   0   2      517.00      504.18     19.61 o
 -24   0   2     1655.96     1533.63     29.67 o
 -22   0   2      896.39      800.23     16.26 o
 -20   0   2      263.05      267.72      9.28 o
 -18   0   2     2325.90     2481.26     34.47 o
 -16   0   2     1508.99     1540.10     22.94 o
 -14   0   2    23288.86    24773.16    293.77 o
 -12   0   2    11805.26    12074.83    144.75 o
 -10   0   2    14781.85    16463.06    226.19 o
  -8   0   2    48116.54    47678.56    566.70 o
  -6   0   2   103648.64   102156.64   1209.28 o
  -4   0   2    36282.36    35462.64    489.74 o
   2   0   2     6292.06     6287.00     75.97 o
   4   0   2    52934.54    51216.11    431.92 o
   6   0   2     5897.53     5901.25     58.23 o
   8   0   2     2885.15     2795.68     28.83 o
  10   0   2     7100.63     6992.37     75.97 o
  12   0   2    10829.63    11105.40    119.43 o
  14   0   2      708.58      741.34     11.46 o
  16   0   2      742.04      774.49     15.09 o
  18   0   2      435.47      423.48      9.48 o
  20   0   2      232.59      200.64      8.02 o
  22   0   2      492.45      552.18     12.99 o
  24   0   2     1124.53     1054.94     37.10 o
  26   0   2     1197.11     1190.48     65.84 o
  28   0   2      491.25      499.64     35.51 o
  30   0   2      156.49      169.88     26.24 o
  32   0   2      165.02      169.39     28.68 o
  34   0   2      265.52      298.76     35.27 o
 -37   1   2       31.31       33.41     20.54 o
 -35   1   2       41.13       21.51     16.99 o
 -33   1   2       61.11       82.25     16.09 o
 -31   1   2      160.80      149.72     18.25 o
 -29   1   2      464.81      415.13     20.81 o
 -27   1   2      190.03      239.35     15.79 o
 -25   1   2     1350.35     1278.59     22.06 o
 -23   1   2      780.58      748.42     12.15 o
 -21   1   2      915.21      830.38     11.68 o
 -19   1   2      132.50      149.24      4.91 o
 -17   1   2     1245.24     1269.87     14.92 o
 -15   1   2     2914.51     3036.86     28.29 o
 -13   1   2     2092.67     2006.75     19.28 o
 -11   1   2     2720.37     2783.01     25.31 o
  -9   1   2     7527.23     7755.05     66.10 o
  -7   1   2    97306.27    96856.63    811.47 o
  -5   1   2      502.62      539.45      6.52 o
  -3   1   2   103225.46    96882.40    941.41 o
  -1   1   2    38112.42    36590.73    359.03 o
   1   1   2    66130.57    62714.72    541.51 o
   3   1   2     1380.11     1408.22     11.02 o
   5   1   2     1437.15     1355.73      9.92 o
   7   1   2     2769.23     2691.33     19.54 o
   9   1   2      553.00      545.44      5.57 o
  11   1   2      813.78      875.90      8.23 o
  13   1   2     3392.95     3625.29     27.98 o
  15   1   2      344.75      352.42      5.50 o
  17   1   2      814.21      829.26      9.37 o
  19   1   2      902.12      916.30     10.41 o
  21   1   2     1229.28     1176.33     13.86 o
  23   1   2      195.93      208.93      9.14 o
  25   1   2      129.46      119.53      9.72 o
  27   1   2      511.03      578.81     17.32 o
  29   1   2      247.05      238.96     31.61 o
  31   1   2      127.46      139.55     18.52 o
  33   1   2       32.09       36.30     17.69 o
  35   1   2       93.69      125.37     21.13 o
 -36   2   2        2.04        3.66     27.58 o
 -34   2   2       74.91      105.10     19.16 o
 -32   2   2       42.20       36.91     16.64 o
 -30   2   2      121.95      133.11     18.39 o
 -28   2   2      109.14      118.67     10.23 o
 -26   2   2      399.91      420.01     14.37 o
 -24   2   2      185.50      193.70      7.44 o
 -22   2   2     1483.83     1477.77     18.40 o
 -20   2   2     1483.73     1480.42     16.71 o
 -18   2   2      861.19      944.00     11.78 o
 -16   2   2     1662.92     1677.00     17.34 o
 -14   2   2     1192.65     1180.52     12.81 o
 -12   2   2     3508.26     3508.26     33.72 o
 -10   2   2    11029.75    11354.41     96.10 o
  -8   2   2     4668.94     4755.27     41.13 o
  -6   2   2    13603.98    13460.97    130.57 o
  -4   2   2     3058.00     3037.07     26.38 o
  -2   2   2     3062.11     3189.84     27.89 o
   0   2   2    13688.26    13287.81     96.15 o
   2   2   2     1709.28     1719.01     13.92 o
   4   2   2    12490.46    12546.28     90.06 o
   6   2   2     7174.02     7288.70     55.49 o
   8   2   2      907.23      874.65      8.34 o
  10   2   2     1603.05     1655.79     13.76 o
  12   2   2      889.03      875.18      8.40 o
  14   2   2     1128.41     1191.66     11.46 o
  16   2   2      224.50      211.11      4.31 o
  18   2   2      128.53      124.39      3.67 o
  20   2   2      561.25      550.37      8.82 o
  22   2   2       95.80      109.83      6.30 o
  24   2   2      591.14      594.86     14.58 o
  26   2   2      109.79      133.95     17.28 o
  28   2   2      111.13      109.05     10.57 o
  30   2   2      255.69      282.67     16.40 o
  32   2   2        4.70       16.61     16.18 o
  34   2   2      109.66      117.13     20.89 o
 -35   3   2        1.54      -12.55     16.50 o
 -33   3   2        6.05      -11.49     11.49 o
 -31   3   2       32.65       45.00     10.23 o
 -29   3   2       42.56       51.24      9.91 o
 -27   3   2      380.92      364.83     12.09 o
 -25   3   2      212.34      219.68      9.25 o
 -23   3   2     1100.02     1086.63     18.46 o
 -21   3   2      239.26      230.47      7.58 o
 -19   3   2     1487.75     1370.58     28.78 o
 -17   3   2      734.72      794.05     10.95 o
 -15   3   2     1284.32     1472.19     17.72 o
 -13   3   2     4586.80     4849.16     74.89 o
 -11   3   2     4629.22     5137.19     48.00 o
  -9   3   2      698.08      731.75      7.48 o
  -7   3   2    18942.24    19413.89    163.36 o
  -5   3   2       42.12       40.12      3.65 o
  -3   3   2     3812.03     4009.35     28.24 o
  -1   3   2    16945.80    16908.39    133.94 o
   1   3   2      699.61      821.82      7.25 o
   3   3   2     1937.91     2068.45     20.24 o
   5   3   2     4449.35     4579.07     37.45 o
   7   3   2     6013.42     6674.05     51.17 o
   9   3   2     3407.19     3780.17     30.02 o
  11   3   2      232.69      232.81      7.21 o
  13   3   2     2136.62     2218.07     21.62 o
  15   3   2      512.06      504.74      7.35 o
  17   3   2     1623.24     1653.69     17.73 o
  19   3   2      195.57      173.67      5.86 o
  21   3   2      289.20      283.45      9.88 o
  23   3   2       78.12       74.33      7.53 o
  25   3   2      695.59      695.35     15.70 o
  27   3   2        1.41       -8.09      8.09 o
  29   3   2       38.58       47.08     10.12 o
  31   3   2       88.81      100.96     14.40 o
  33   3   2       50.52       45.33     17.21 o
  35   3   2       18.57       54.49     20.17 o
 -36   4   2       23.28       35.42     18.90 o
 -34   4   2        5.13       -3.65     13.04 o
 -32   4   2       54.31       33.46     10.61 o
 -30   4   2      101.30      111.33     12.10 o
 -28   4   2      439.74      439.93     13.53 o
 -26   4   2      352.85      316.47     14.41 o
 -24   4   2      187.98      159.18      8.28 o
 -22   4   2     1391.20     1266.64     19.91 o
 -20   4   2     2597.57     2636.18     33.55 o
 -18   4   2      813.35      801.39     12.30 o
 -16   4   2      858.55      933.54     11.56 o
 -14   4   2     4034.19     3974.90     38.25 o
 -12   4   2     5813.95     5757.88     50.26 o
 -10   4   2     3060.81     2926.96     26.48 o
  -8   4   2     4395.08     4480.95     41.83 o
  -6   4   2     1136.76     1208.19     11.69 o
  -4   4   2     4691.32     5123.67     37.52 o
  -2   4   2     1814.46     1844.46     14.94 o
   0   4   2     1405.94     1483.83     12.27 o
   2   4   2     5944.24     6441.75     52.26 o
   4   4   2    25888.63    26996.89    260.63 o
   6   4   2     6515.78     6949.01     56.30 o
   8   4   2     4213.55     4425.77     36.61 o
  10   4   2     2061.66     2227.08     23.19 o
  12   4   2      336.77      318.81      5.46 o
  14   4   2       13.30       10.02      2.65 o
  16   4   2       71.31       62.34      3.99 o
  18   4   2      243.15      235.44      7.53 o
  20   4   2     1349.96     1235.02     19.54 o
  22   4   2      681.02      683.48     15.26 o
  24   4   2      627.52      640.20     16.16 o
  26   4   2      138.18      135.85      8.86 o
  28   4   2       56.48       44.20     10.13 o
  30   4   2       25.32       23.96     10.31 o
  32   4   2       32.73       31.21     11.34 o
  34   4   2       88.28      121.91     28.92 o
 -35   5   2       30.43       12.60     14.53 o
 -33   5   2       40.38       47.58     11.60 o
 -31   5   2       33.70       34.70     10.15 o
 -29   5   2      153.60      153.77      9.91 o
 -27   5   2      242.56      224.50      9.89 o
 -25   5   2       35.81       31.16      8.14 o
 -23   5   2      222.51      174.51      8.02 o
 -21   5   2      351.98      327.63      7.83 o
 -19   5   2      783.15      762.36     11.79 o
 -17   5   2     2350.27     2300.93     26.35 o
 -15   5   2     2043.97     2040.58     25.33 o
 -13   5   2      714.55      784.77      9.49 o
 -11   5   2     2912.67     3043.94     27.78 o
  -9   5   2     2629.15     2478.65     24.49 o
  -7   5   2     1561.05     1671.65     17.06 o
  -5   5   2     2430.34     2444.85     19.68 o
  -3   5   2     4025.97     4181.11     30.94 o
  -1   5   2     1844.95     1899.44     15.60 o
   1   5   2     2889.64     2785.52     21.22 o
   3   5   2     3588.41     3805.05     38.98 o
   5   5   2      771.93      832.98     11.04 o
   7   5   2      963.79      961.97     11.29 o
   9   5   2     2197.18     2137.56     18.99 o
  11   5   2      329.38      353.87      5.72 o
  13   5   2      264.09      257.71      5.53 o
  15   5   2      372.40      356.19      7.56 o
  17   5   2      831.98      853.11     16.81 o
  19   5   2      176.10      165.79      7.25 o
  21   5   2      107.05       94.87      8.03 o
  23   5   2      115.35      107.27     11.28 o
  25   5   2      234.93      240.20      9.93 o
  27   5   2       55.65       68.23      8.27 o
  29   5   2      239.16      258.84     13.76 o
  31   5   2       83.64      117.37     12.58 o
  33   5   2        7.06        9.20     12.29 o
 -34   6   2       57.80       60.38     12.54 o
 -32   6   2       27.94       27.60     11.26 o
 -30   6   2        0.43       -1.12      7.59 o
 -28   6   2       96.05       94.12      8.72 o
 -26   6   2       90.86       80.00      7.72 o
 -24   6   2      148.40      114.04      9.28 o
 -22   6   2       38.09       22.50      5.88 o
 -20   6   2       21.77        8.47      5.48 o
 -18   6   2     1412.11     1419.77     17.94 o
 -16   6   2      619.59      604.69     12.00 o
 -14   6   2     1696.32     1578.32     16.52 o
 -12   6   2      732.70      722.20      8.97 o
 -10   6   2      923.74      940.15     11.34 o
  -8   6   2      858.77      860.24     10.35 o
  -6   6   2      545.53      589.45      6.77 o
  -4   6   2     2758.75     2861.91     21.19 o
  -2   6   2     4276.45     4214.69     31.54 o
   0   6   2     3512.95     3670.59     28.93 o
   2   6   2     3079.53     3264.38     25.98 o
   4   6   2     1908.76     1831.51     20.74 o
   6   6   2     1856.53     1968.98     24.30 o
   8   6   2      816.41      892.19     13.40 o
  10   6   2     1225.56     1157.88     12.12 o
  12   6   2     1098.58     1167.97     12.70 o
  14   6   2      392.55      378.85      7.57 o
  16   6   2      508.54      494.21      9.89 o
  18   6   2      628.51      613.86     12.39 o
  20   6   2      135.41      133.28     11.50 o
  22   6   2       86.82       81.64      8.92 o
  24   6   2      179.11      177.98      9.01 o
  26   6   2       34.99       26.07      7.54 o
  28   6   2       25.36       36.89      9.38 o
  30   6   2       33.37       12.28     10.72 o
  32   6   2       13.14        8.49     11.67 o
 -33   7   2        5.30       11.10     12.48 o
 -31   7   2       47.25       60.53      9.32 o
 -29   7   2       29.88       12.58      8.19 o
 -27   7   2       21.04        9.69      8.60 o
 -25   7   2        4.28       -6.43      6.43 o
 -23   7   2       57.50       53.59      8.91 o
 -21   7   2      140.64      126.15      7.18 o
 -19   7   2      169.28      155.00      6.92 o
 -17   7   2       41.07       35.46      5.76 o
 -15   7   2      221.45      191.10      6.23 o
 -13   7   2      601.34      592.61      8.56 o
 -11   7   2      543.34      490.03      7.83 o
  -9   7   2      492.00      481.43      7.87 o
  -7   7   2      164.70      161.46      3.83 o
  -5   7   2      848.44      847.01     14.42 o
  -3   7   2     1453.18     1422.15     13.58 o
  -1   7   2     2010.59     2126.52     17.85 o
   1   7   2      404.89      430.46      5.59 o
   3   7   2     3080.33     2999.36     27.22 o
   5   7   2     1106.72     1190.16     17.26 o
   7   7   2     1128.58     1159.85     20.65 o
   9   7   2     2259.00     2292.27     28.63 o
  11   7   2      247.22      222.15      4.56 o
  13   7   2      450.92      401.34      7.36 o
  15   7   2       31.79       26.52      4.20 o
  17   7   2       64.97       61.21      6.89 o
  19   7   2      324.65      349.53     20.72 o
  21   7   2      113.18      127.26      7.38 o
  23   7   2      205.31      210.19     10.58 o
  25   7   2      236.30      256.50     11.88 o
  27   7   2      122.16      134.86      9.85 o
  29   7   2       97.98      107.87      9.85 o
  31   7   2       24.09       24.37     11.44 o
 -30   8   2        4.25        3.78      8.63 o
 -28   8   2       77.66       71.46      9.06 o
 -26   8   2       22.43       31.87      7.74 o
 -24   8   2      227.89      224.66      9.87 o
 -22   8   2       27.41       25.82      6.31 o
 -20   8   2       96.74       85.01      6.57 o
 -18   8   2      295.41      323.56      9.78 o
 -16   8   2      435.76      363.16     11.07 o
 -14   8   2      255.70      247.28      7.98 o
 -12   8   2      299.44      258.51      7.11 o
 -10   8   2       98.00       98.31      4.77 o
  -8   8   2      334.38      307.56      6.07 o
  -6   8   2      571.63      560.47      9.03 o
  -4   8   2       32.15       24.06      2.79 o
  -2   8   2     2475.54     2452.45     22.73 o
   0   8   2      315.46      304.04      6.39 o
   2   8   2      316.52      310.99      5.46 o
   4   8   2      344.66      348.11      5.59 o
   6   8   2      476.30      490.23     11.43 o
   8   8   2      334.82      367.03     10.42 o
  10   8   2      181.89      147.53      8.44 o
  12   8   2      299.84      258.31     10.04 o
  14   8   2      171.92      166.58      7.27 o
  16   8   2       32.15       29.72      5.32 o
  18   8   2      245.13      220.52      7.94 o
  20   8   2       31.07       36.30      6.01 o
  22   8   2      171.42      188.74     10.57 o
  24   8   2       89.60       97.50     12.65 o
  26   8   2        1.64        0.54      7.72 o
  28   8   2       19.14       23.46      8.62 o
  30   8   2        2.01        8.30     19.28 o
 -29   9   2       45.80       47.73      8.94 o
 -27   9   2       23.75       27.57      8.14 o
 -25   9   2       23.41        9.09      8.14 o
 -23   9   2        8.90       21.19      6.49 o
 -21   9   2       50.11       45.27      9.53 o
 -19   9   2       44.94       61.33      7.72 o
 -17   9   2       64.86       59.83      5.24 o
 -15   9   2      355.56      304.20      9.91 o
 -13   9   2       93.23       97.61      5.41 o
 -11   9   2      500.45      505.61     16.19 o
  -9   9   2       15.69       12.34      5.46 o
  -7   9   2      494.37      425.92      8.73 o
  -5   9   2      106.37      108.03      4.95 o
  -3   9   2      741.80      723.04     10.36 o
  -1   9   2      114.29      104.08      4.42 o
   1   9   2      900.32      914.79     13.19 o
   3   9   2      208.30      194.94      5.76 o
   5   9   2      310.92      317.57      8.70 o
   7   9   2      426.82      423.56     14.47 o
   9   9   2     1078.81     1207.75     24.69 o
  11   9   2      218.14      208.88     21.01 o
  13   9   2       64.15       57.71     11.38 o
  15   9   2      136.09      135.08      7.14 o
  17   9   2      378.14      380.10      9.43 o
  19   9   2        0.80       -4.97      4.97 o
  21   9   2      133.23      148.12      7.90 o
  23   9   2        6.20        1.23      6.76 o
  25   9   2       53.96       62.03     10.53 o
  27   9   2       15.07       18.10      8.34 o
 -26  10   2       86.93      104.42      8.56 o
 -24  10   2       26.31       32.61      6.91 o
 -22  10   2        7.54        8.79      5.91 o
 -20  10   2       17.63       17.08      5.69 o
 -18  10   2       29.96       29.39      5.09 o
 -16  10   2       37.13       44.97      4.72 o
 -14  10   2       72.88       75.55      5.87 o
 -12  10   2       25.50       15.08      8.67 o
 -10  10   2      126.46      124.22      7.06 o
  -8  10   2      227.47      196.85      7.09 o
  -6  10   2      715.95      660.86     12.39 o
  -4  10   2      192.92      176.97      5.92 o
  -2  10   2       51.31       52.37      4.35 o
   0  10   2       45.13       42.29      5.99 o
   2  10   2     1034.67      959.82     14.12 o
   4  10   2      256.42      253.25      9.87 o
   6  10   2       94.90       90.10      8.27 o
   8  10   2       98.61       87.63      8.72 o
  10  10   2      201.37      208.67     11.22 o
  12  10   2       65.16       69.54     27.09 o
  14  10   2       81.40       65.90     28.37 o
  16  10   2      110.16      108.01     20.01 o
  18  10   2       55.93       58.44      6.11 o
  20  10   2       21.34        9.79      6.41 o
  22  10   2       31.68       35.95     16.93 o
  24  10   2       15.06        0.73      8.21 o
  26  10   2        3.60       -2.79      9.64 o
 -25  11   2       30.79       39.84      9.28 o
 -23  11   2       54.63       60.27      7.93 o
 -21  11   2        8.71       18.36      6.43 o
 -19  11   2        4.79       -1.50     11.78 o
 -17  11   2       36.25       23.68     17.94 o
 -15  11   2      124.73      120.58     20.26 o
 -13  11   2        8.01       -1.95     14.64 o
 -11  11   2       49.60       67.47     10.79 o
  -9  11   2       85.59       78.12      8.09 o
  -7  11   2      183.24      150.58      6.69 o
  -5  11   2      291.00      290.67     11.71 o
  -3  11   2      186.69      169.73      6.17 o
  -1  11   2      161.47      160.75      6.01 o
   1  11   2       92.91       90.57      5.30 o
   3  11   2      165.76      164.58      6.26 o
   5  11   2       78.83       79.87      5.49 o
   7  11   2        6.87        8.46      7.46 o
   9  11   2      109.95       98.70      9.83 o
  11  11   2        5.92        7.77     10.93 o
  13  11   2       31.83       39.77     12.63 o
  15  11   2       31.61       23.65     16.78 o
  17  11   2       71.93       71.52     21.72 o
  19  11   2       70.86       40.27     21.60 o
  21  11   2       38.15       78.35     22.82 o
  23  11   2       40.25       52.74     16.91 o
 -20  12   2       20.91       14.77     20.14 o
 -18  12   2       21.52       24.16     19.40 o
 -16  12   2       13.32       -0.24     17.09 o
 -14  12   2       51.53       64.44     17.33 o
 -12  12   2       31.51       58.21     16.96 o
 -10  12   2       77.51       75.20     19.16 o
  -8  12   2       49.71       57.42      8.18 o
  -6  12   2      150.04      150.17      6.93 o
  -4  12   2       28.08       23.96      5.57 o
  -2  12   2       55.64       69.82      5.45 o
   0  12   2       98.50       97.73      5.78 o
   2  12   2      133.77      132.51      6.18 o
   4  12   2       20.34       24.70      7.82 o
   6  12   2       37.61       54.27      8.70 o
   8  12   2      178.35      152.78     11.12 o
  10  12   2       73.05       80.49     13.19 o
  12  12   2       10.27       15.94     13.15 o
  14  12   2       80.27       74.28     14.96 o
  16  12   2        4.75       14.89     19.16 o
  18  12   2      130.56      143.15     25.75 o
  20  12   2        1.59       13.55     22.70 o
 -17  13   2       28.46       44.79     21.36 o
 -15  13   2        1.50        6.47     17.45 o
 -13  13   2       59.58       93.36     19.16 o
 -11  13   2       75.08      120.70     19.65 o
  -9  13   2       12.42        5.86     10.00 o
  -7  13   2       56.41       74.83      7.91 o
  -5  13   2        3.28       -3.04      5.48 o
  -3  13   2       27.18       23.14      5.91 o
  -1  13   2       60.17       72.10      5.93 o
   1  13   2        9.62        8.38      5.08 o
   3  13   2       28.65       20.29      6.60 o
   5  13   2       42.54       41.04      9.14 o
   7  13   2       24.45       38.90      9.49 o
   9  13   2       79.57       83.47     14.48 o
  11  13   2      107.39      118.83     16.16 o
  13  13   2        1.68      -11.48     13.39 o
  15  13   2       35.47       33.44     20.75 o
 -10  14   2       66.93       75.18     19.16 o
  -8  14   2       52.00       71.85     12.25 o
  -6  14   2        6.86       -1.06      9.63 o
  -4  14   2       20.70       23.72      7.22 o
  -2  14   2        4.65       -6.66      6.66 o
   0  14   2        1.18       -1.06      6.27 o
   2  14   2        2.69        9.85      6.20 o
   4  14   2       36.88       31.23      9.45 o
   6  14   2       33.96       49.97     10.37 o
   8  14   2        6.98       -5.72     12.69 o
 -37   1   3      169.63      222.28     23.58 o
 -35   1   3       41.87       23.57     19.40 o
 -33   1   3       14.20       26.26     14.95 o
 -31   1   3       92.18      119.08     12.69 o
 -29   1   3       16.14       30.55      9.87 o
 -27   1   3      141.83      107.03      8.07 o
 -25   1   3      374.02      337.51     11.28 o
 -23   1   3      553.29      535.78     10.42 o
 -21   1   3      691.70      654.61     10.29 o
 -19   1   3      874.26      889.93     13.65 o
 -17   1   3      300.92      267.93      6.77 o
 -15   1   3     1274.31     1422.95     16.13 o
 -13   1   3     5469.24     5807.78     54.34 o
 -11   1   3     3708.43     3851.99     34.19 o
  -9   1   3     5364.37     5471.56     50.51 o
  -7   1   3    26903.44    28781.80    277.74 o
  -5   1   3     4021.86     4111.08     40.99 o
  -3   1   3    30272.49    30038.38    241.05 o
  -1   1   3     1762.13     1783.29     33.21 o
   1   1   3     9693.99     9677.16     69.51 o
   3   1   3     4696.03     4703.52     36.12 o
   5   1   3    10704.63    10705.65     73.84 o
   7   1   3     2999.39     2882.26     20.98 o
   9   1   3     1674.76     1622.77     14.34 o
  11   1   3     1421.06     1395.12     12.04 o
  13   1   3      182.74      183.13      3.82 o
  15   1   3      712.03      717.03      8.26 o
  17   1   3      204.84      216.56      5.95 o
  19   1   3      200.62      194.00      4.98 o
  21   1   3      908.52      874.98     11.29 o
  23   1   3      349.35      317.14     10.44 o
  25   1   3       64.16       66.94      9.15 o
  27   1   3      198.62      219.28     16.86 o
  29   1   3       55.47       41.10     17.88 o
  31   1   3       47.28       48.43     16.80 o
  33   1   3       24.94       10.33     17.91 o
  35   1   3       37.88       22.97     20.03 o
 -36   2   3      260.00      343.50     25.59 o
 -34   2   3       87.21       90.00     18.28 o
 -32   2   3       12.40       10.17     11.45 o
 -30   2   3        5.36       -1.48      8.90 o
 -28   2   3      165.04      148.64     10.54 o
 -26   2   3      458.33      396.51     14.35 o
 -24   2   3      389.94      371.42      9.82 o
 -22   2   3     1508.43     1519.77     18.73 o
 -20   2   3       26.70       23.75      3.85 o
 -18   2   3      528.09      545.10     12.43 o
 -16   2   3     2072.46     1909.02     19.29 o
 -14   2   3     2014.43     2459.56     23.42 o
 -12   2   3      554.11      553.37      8.34 o
 -10   2   3     8044.47     8050.00     73.56 o
  -8   2   3    28533.18    28985.97    242.12 o
  -6   2   3     1126.65     1104.11     11.44 o
  -4   2   3     3562.30     3654.39     29.82 o
  -2   2   3     6506.33     6594.19     50.10 o
   0   2   3    14713.08    14949.97    112.26 o
   2   2   3     1907.94     2060.46     16.50 o
   4   2   3     4581.79     4587.76     36.01 o
   6   2   3     3888.10     3678.87     27.60 o
   8   2   3     2802.17     2891.12     23.41 o
  10   2   3    15601.77    16155.23    121.70 o
  12   2   3     2727.73     3018.77     24.99 o
  14   2   3      315.17      336.69      6.14 o
  16   2   3     1062.36     1106.48     10.87 o
  18   2   3      285.98      304.77      5.66 o
  20   2   3     3540.23     3514.71     35.02 o
  22   2   3       89.19       74.88      7.01 o
  24   2   3      363.28      384.36     12.53 o
  26   2   3       84.44       81.97      9.67 o
  28   2   3      251.96      252.25     13.00 o
  30   2   3       55.45       23.44     15.47 o
  32   2   3       17.82        0.75     25.45 o
  34   2   3       45.45       39.97     28.80 o
 -37   3   3       33.61        9.02     25.69 o
 -35   3   3       36.22       43.95     17.94 o
 -33   3   3       58.23       32.13     18.88 o
 -31   3   3       75.57       66.07     10.07 o
 -29   3   3      111.52       98.96     10.21 o
 -27   3   3       28.24       38.49      7.21 o
 -25   3   3      218.35      188.14      8.97 o
 -23   3   3        8.30       -5.26      5.26 o
 -21   3   3      416.46      450.48      9.68 o
 -19   3   3     1026.97     1054.04     14.85 o
 -17   3   3     1837.40     1886.53     22.20 o
 -15   3   3     1831.38     1842.24     35.59 o
 -13   3   3     3076.88     3124.67     30.63 o
 -11   3   3     2448.92     2509.27     27.56 o
  -9   3   3     8547.87     9146.38     89.90 o
  -7   3   3     3639.64     3413.59     34.75 o
  -5   3   3     1841.09     1731.25     16.96 o
  -3   3   3     2973.55     2828.17     38.72 o
  -1   3   3     1866.91     1712.83     13.94 o
   1   3   3     6494.31     6167.02     49.70 o
   3   3   3     4606.07     4636.29     40.23 o
   5   3   3     4043.27     4113.55     33.95 o
   7   3   3    10259.41    10529.53     79.82 o
   9   3   3     3915.54     4317.64     34.16 o
  11   3   3      464.91      446.33      6.33 o
  13   3   3      263.56      249.92      5.63 o
  15   3   3      318.02      305.72      6.14 o
  17   3   3      524.75      488.07     10.16 o
  19   3   3      639.95      563.16     12.30 o
  21   3   3     1500.86     1501.97     22.95 o
  23   3   3      384.69      376.48     11.72 o
  25   3   3       13.70        6.27      6.89 o
  27   3   3      214.58      212.21     12.13 o
  29   3   3       40.40       40.33      9.99 o
  31   3   3       23.36       28.63     14.22 o
  33   3   3       10.41        8.00     18.52 o
 -36   4   3        0.61        5.08     14.35 o
 -34   4   3       11.06       10.85     13.43 o
 -32   4   3      126.16      136.13     12.16 o
 -30   4   3      113.63      111.59     11.03 o
 -28   4   3       44.40       42.07      7.65 o
 -26   4   3       24.84       21.65      6.68 o
 -24   4   3       10.49       -3.24      6.08 o
 -22   4   3     1129.19     1042.96     17.72 o
 -20   4   3     2512.06     2436.15     31.39 o
 -18   4   3      572.68      540.47     10.39 o
 -16   4   3      720.23      714.51     15.36 o
 -14   4   3      981.93      928.35     10.46 o
 -12   4   3     1131.55     1198.77     13.43 o
 -10   4   3     1388.65     1601.05     18.03 o
  -8   4   3      913.33      957.05     11.59 o
  -6   4   3      275.37      233.38      6.78 o
  -4   4   3     2262.33     2289.25     18.39 o
  -2   4   3      310.26      354.49      7.14 o
   0   4   3     1368.90     1476.84     14.10 o
   2   4   3     8308.58     9217.28     73.96 o
   4   4   3     4854.13     5077.93     44.29 o
   6   4   3     5276.73     5614.43     45.82 o
   8   4   3     1844.63     1821.56     16.46 o
  10   4   3     4837.47     5121.29     42.57 o
  12   4   3        2.95       -1.55      2.71 o
  14   4   3     1088.82     1141.68     12.38 o
  16   4   3       11.42       16.98      4.21 o
  18   4   3     1304.20     1260.24     19.27 o
  20   4   3      828.15      810.70     15.23 o
  22   4   3      294.83      289.25     11.25 o
  24   4   3       74.23       64.35      7.43 o
  26   4   3       14.85        9.15      8.24 o
  28   4   3      143.74      141.00     11.80 o
  30   4   3       33.76       33.85     10.65 o
  32   4   3       81.88       78.43     14.93 o
 -35   5   3       72.02       97.26     16.00 o
 -33   5   3       13.94        2.05     12.59 o
 -31   5   3       34.40       24.84     10.00 o
 -29   5   3      251.41      227.73     10.77 o
 -27   5   3       33.07       14.89      8.43 o
 -25   5   3      104.72       92.49      7.55 o
 -23   5   3      217.58      213.53      8.84 o
 -21   5   3       42.90       46.08      5.70 o
 -19   5   3      698.84      624.83     11.72 o
 -17   5   3     6661.90     6402.06     65.51 o
 -15   5   3      126.23      126.04      5.51 o
 -13   5   3      966.56      954.81     11.54 o
 -11   5   3      162.57      157.01      4.72 o
  -9   5   3      732.13      720.87     10.05 o
  -7   5   3     1092.18     1107.78     12.04 o
  -5   5   3     6998.73     7601.87     64.87 o
  -3   5   3     1183.88     1230.04     12.27 o
  -1   5   3      326.45      383.35      4.93 o
   1   5   3     6969.87     7195.84     58.09 o
   3   5   3      319.83      263.99      3.80 o
   5   5   3     1403.45     1320.52     13.21 o
   7   5   3     1680.97     1690.65     15.37 o
   9   5   3      752.18      776.55      9.70 o
  11   5   3     1227.71     1272.14     13.49 o
  13   5   3      772.46      796.09     10.15 o
  15   5   3     1003.97      951.18     12.94 o
  17   5   3     1220.96     1261.59     17.46 o
  19   5   3       57.27       58.82      6.19 o
  21   5   3      211.89      209.46      8.54 o
  23   5   3       28.86       25.14      6.39 o
  25   5   3       27.23       41.39      7.60 o
  27   5   3       73.07       67.17      8.64 o
  29   5   3       43.81       46.07     10.85 o
  31   5   3       15.64        8.30     11.22 o
  33   5   3       22.13       32.26     12.65 o
 -34   6   3       18.31       -5.02     11.40 o
 -32   6   3       40.52       45.74     11.39 o
 -30   6   3       38.49       36.53      8.33 o
 -28   6   3       26.43        0.13      7.17 o
 -26   6   3       47.32       51.01      7.45 o
 -24   6   3      111.39      111.58      7.63 o
 -22   6   3        1.16      -10.54     10.54 o
 -20   6   3     1120.74     1061.20     15.11 o
 -18   6   3      635.68      571.87     11.12 o
 -16   6   3     1394.56     1459.75     19.32 o
 -14   6   3     5416.02     5484.48     64.24 o
 -12   6   3      436.04      434.01      9.41 o
 -10   6   3      412.23      434.27      7.56 o
  -8   6   3     2317.82     2261.70     25.16 o
  -6   6   3     1656.25     1655.27     19.70 o
  -4   6   3      704.13      739.58     12.02 o
  -2   6   3      677.22      597.38      6.90 o
   0   6   3      759.72      688.13      6.81 o
   2   6   3     3484.20     3591.94     30.09 o
   4   6   3     2235.79     2368.55     25.57 o
   6   6   3     1073.61     1127.51     13.51 o
   8   6   3      427.22      424.80      5.33 o
  10   6   3      238.98      229.12      5.36 o
  12   6   3       85.70       82.93      3.55 o
  14   6   3       12.00        9.37      3.72 o
  16   6   3      365.61      353.25      8.73 o
  18   6   3     1072.84     1067.60     19.83 o
  20   6   3      221.78      209.81      8.25 o
  22   6   3       14.75        8.56      6.01 o
  24   6   3       21.30       11.16      6.87 o
  26   6   3       20.14       25.82      7.68 o
  28   6   3       11.59        5.77      8.08 o
  30   6   3       23.08       38.77     11.46 o
  32   6   3       84.21      104.50     13.69 o
 -33   7   3        4.91       -8.55     12.17 o
 -31   7   3       23.84       35.97      9.03 o
 -29   7   3       14.62       13.78      7.86 o
 -27   7   3      238.40      254.41     10.66 o
 -25   7   3      145.42      151.25      8.46 o
 -23   7   3       51.95       46.61      6.76 o
 -21   7   3      641.05      618.32     13.11 o
 -19   7   3      477.55      409.45     11.79 o
 -17   7   3       50.57       49.17      6.77 o
 -15   7   3     1977.12     2001.62     39.54 o
 -13   7   3      188.59      193.20      6.82 o
 -11   7   3      237.61      240.24      6.61 o
  -9   7   3      609.32      562.21      8.97 o
  -7   7   3      743.52      792.02      9.92 o
  -5   7   3       35.37       35.89      2.57 o
  -3   7   3      840.51      797.17     10.68 o
  -1   7   3      178.16      184.22      5.44 o
   1   7   3      497.76      482.46      6.47 o
   3   7   3      902.30      862.62     15.97 o
   5   7   3      489.08      536.63     10.11 o
   7   7   3       41.49       43.91      4.44 o
   9   7   3     1391.96     1492.37     17.78 o
  11   7   3     1102.97     1173.27     16.83 o
  13   7   3     1237.87     1178.07     14.56 o
  15   7   3      160.17      183.16      7.19 o
  17   7   3      686.66      645.78     14.28 o
  19   7   3      525.30      511.57     11.70 o
  21   7   3       11.23       -1.68      5.77 o
  23   7   3       24.79       30.32      6.96 o
  25   7   3      209.77      224.97     10.41 o
  27   7   3      161.21      157.09      9.85 o
  29   7   3       14.81       20.17      8.66 o
 -32   8   3       38.63       38.53     11.73 o
 -30   8   3        1.22       -5.85      8.75 o
 -28   8   3        3.31       -6.52      8.30 o
 -26   8   3      107.26      104.40      8.98 o
 -24   8   3       49.15       35.39      7.24 o
 -22   8   3       66.30       59.94      6.92 o
 -20   8   3      230.83      192.18      8.72 o
 -18   8   3      324.06      316.12     11.52 o
 -16   8   3      716.64      714.40     12.41 o
 -14   8   3      260.06      224.04      6.96 o
 -12   8   3     1521.91     1477.66     29.06 o
 -10   8   3     1420.64     1412.60     21.50 o
  -8   8   3      663.28      653.64     13.19 o
  -6   8   3      372.30      352.13      7.39 o
  -4   8   3      548.07      584.44      8.90 o
  -2   8   3     2299.39     2219.93     35.82 o
   0   8   3      397.34      412.96      7.96 o
   2   8   3      803.51      768.12     17.21 o
   4   8   3      169.63      157.23      4.06 o
   6   8   3       35.60       44.44      9.71 o
   8   8   3      233.98      255.38      8.99 o
  10   8   3       76.38       85.55      7.41 o
  12   8   3       64.54       56.30      3.63 o
  14   8   3      103.66       83.28      5.20 o
  16   8   3      204.02      182.09      6.65 o
  18   8   3      343.85      359.55     10.57 o
  20   8   3      152.06      162.18      8.01 o
  22   8   3       98.53       97.29     11.84 o
  24   8   3       96.45       90.36      8.61 o
  26   8   3      266.11      255.67     11.84 o
  28   8   3       51.20       53.50      9.61 o
 -29   9   3        3.88       -2.31      8.44 o
 -27   9   3       18.24       14.25      7.72 o
 -25   9   3       27.33       19.79      7.21 o
 -23   9   3        8.59        4.27      6.28 o
 -21   9   3       10.07       12.02      6.27 o
 -19   9   3       17.87       15.27      5.36 o
 -17   9   3       12.68       19.50      5.72 o
 -15   9   3       55.06       65.14      5.70 o
 -13   9   3       90.36       86.63      5.54 o
 -11   9   3      127.46      119.20      7.68 o
  -9   9   3      989.40      945.23     18.87 o
  -7   9   3      712.44      688.07     12.63 o
  -5   9   3      422.58      386.12      9.25 o
  -3   9   3       50.63       47.81      4.18 o
  -1   9   3      399.94      379.93      8.26 o
   1   9   3      983.51      880.16     13.05 o
   3   9   3       40.70       37.85      3.89 o
   5   9   3      462.70      490.25     24.19 o
   7   9   3     1416.53     1437.40     27.34 o
   9   9   3      228.18      196.25     10.57 o
  11   9   3      275.72      260.49     12.32 o
  13   9   3       23.31       20.14      5.15 o
  15   9   3      170.53      169.67      8.35 o
  17   9   3       43.96       41.72      5.27 o
  19   9   3       41.23       43.82      8.93 o
  21   9   3       10.37       13.94      6.30 o
  23   9   3       26.88       23.27      7.22 o
  25   9   3       10.51       12.95      7.87 o
  27   9   3       14.10       10.25      8.46 o
 -28  10   3        6.22       -0.45      8.43 o
 -26  10   3        0.67       16.92      7.45 o
 -24  10   3        7.82       11.58      8.09 o
 -22  10   3      119.05      127.96      7.51 o
 -20  10   3       25.56       14.31      6.98 o
 -18  10   3      164.23      170.39      7.59 o
 -16  10   3       39.24       60.93      6.55 o
 -14  10   3      169.20      178.16      7.31 o
 -12  10   3       45.89       38.64      7.04 o
 -10  10   3       51.74       50.17      6.54 o
  -8  10   3      124.42      111.81      6.08 o
  -6  10   3      418.03      395.31     11.84 o
  -4  10   3       18.35       29.02      4.29 o
  -2  10   3      204.44      214.04      7.32 o
   0  10   3      739.75      714.16     11.87 o
   2  10   3       94.64       88.32      4.97 o
   4  10   3      844.40      732.24     11.76 o
   6  10   3       17.54       16.47      6.99 o
   8  10   3      288.68      292.12     16.67 o
  10  10   3      301.30      316.67     13.73 o
  12  10   3      120.59      108.81     13.05 o
  14  10   3        9.20       11.85     11.76 o
  16  10   3       29.44       58.34     18.92 o
  18  10   3       27.51       18.89      5.76 o
  20  10   3       68.22       65.25      7.48 o
  22  10   3        9.05       20.21      7.81 o
  24  10   3       54.37       58.06      9.29 o
 -25  11   3       11.79        9.95      8.30 o
 -23  11   3        2.47       -0.66      7.19 o
 -21  11   3       10.31        5.03      6.64 o
 -19  11   3       18.37       14.67      6.12 o
 -17  11   3       73.28       64.69      6.41 o
 -15  11   3        1.09        1.35     11.23 o
 -13  11   3       27.24       31.88      4.98 o
 -11  11   3        8.18        5.48      7.97 o
  -9  11   3       35.04       32.73      6.50 o
  -7  11   3       88.52       76.48      5.88 o
  -5  11   3       68.19       74.44      5.81 o
  -3  11   3       42.92       35.55      5.90 o
  -1  11   3       63.40       63.36      5.04 o
   1  11   3       99.44       88.47      5.30 o
   3  11   3      334.49      326.01      8.37 o
   5  11   3       38.86       36.11      7.65 o
   7  11   3      153.64      172.51     10.53 o
   9  11   3       29.43       42.54      8.99 o
  11  11   3       25.48       21.60     11.84 o
  13  11   3       36.89       35.60     13.42 o
  15  11   3       12.00       19.77     18.18 o
  17  11   3       45.17       76.76     21.11 o
  19  11   3       70.28       48.33     22.33 o
  21  11   3       26.53       31.97     23.55 o
 -22  12   3        8.75       31.36     22.94 o
 -20  12   3       11.61       -6.47     20.75 o
 -18  12   3        7.63        6.22     18.55 o
 -16  12   3       14.99       13.79     18.55 o
 -14  12   3       23.71       32.22     17.09 o
 -12  12   3       19.13       18.49     10.50 o
 -10  12   3      226.64      237.52     12.49 o
  -8  12   3        9.92        2.93      6.48 o
  -6  12   3      161.31      172.80      7.58 o
  -4  12   3       56.27       62.00      6.28 o
  -2  12   3       84.85       97.65      5.95 o
   0  12   3       86.03       90.83      6.03 o
   2  12   3      331.98      357.15     12.03 o
   4  12   3       17.99       29.90      8.21 o
   6  12   3       94.47      106.82     12.44 o
   8  12   3       27.78       40.02      9.95 o
  10  12   3        3.95       27.54     12.37 o
  12  12   3        8.68       -7.25     12.49 o
  14  12   3       21.82       22.21     19.77 o
  16  12   3       92.13       80.06     21.85 o
  18  12   3        7.30       16.84     21.48 o
 -17  13   3        9.59       12.33     20.62 o
 -15  13   3       28.07       49.55     20.01 o
 -13  13   3       32.80       19.04     17.70 o
 -11  13   3       34.38       53.36     21.60 o
  -9  13   3       31.69       41.70      7.31 o
  -7  13   3       60.17       67.90      7.88 o
  -5  13   3        8.23        3.23      5.74 o
  -3  13   3       95.86       96.73      7.07 o
  -1  13   3       15.51       20.79      5.39 o
   1  13   3        1.69        5.95      5.11 o
   3  13   3       56.14       72.02      6.42 o
   5  13   3       46.60       58.51      9.55 o
   7  13   3        7.59       11.87      9.22 o
   9  13   3       22.07       39.14     13.94 o
  11  13   3        7.23       13.13     16.29 o
  13  13   3       23.28       24.11     19.83 o
  15  13   3        6.38       14.64     21.97 o
 -10  14   3       13.54        7.31     11.23 o
  -8  14   3       69.35       92.87     12.28 o
  -6  14   3       32.96       40.50      8.52 o
  -4  14   3       56.53       55.59      6.95 o
  -2  14   3       24.25       26.76      6.47 o
   0  14   3        2.50       -1.66      7.27 o
   2  14   3       81.04      100.26      7.39 o
   4  14   3        4.77        0.98      9.06 o
   6  14   3       27.81       39.28     10.59 o
   8  14   3       13.39        1.79     13.55 o
 -38   0   4       31.71        2.56     27.70 o
 -36   0   4      478.88      515.99     42.96 o
 -34   0   4      161.04      156.09     27.83 o
 -32   0   4      375.85      357.82     31.61 o
 -30   0   4      221.84      228.46     25.63 o
 -28   0   4      178.00      145.37     22.82 o
 -26   0   4       50.75       35.44      8.76 o
 -24   0   4     1038.28      801.43     19.69 o
 -22   0   4      275.71      260.17     14.23 o
 -20   0   4        8.01        6.14      5.93 o
 -18   0   4      355.90      412.66     18.21 o
 -16   0   4     1013.84     1121.50     18.12 o
 -14   0   4     7527.50     8018.18    113.30 o
 -12   0   4      869.69      849.70     16.04 o
 -10   0   4     2089.62     2207.40     33.89 o
  -8   0   4     5130.96     5252.54     64.13 o
  -6   0   4    56795.51    54849.79    652.62 o
  -4   0   4    46743.62    44906.29    613.52 o
  -2   0   4     3086.60     3211.92    150.08 o
   0   0   4    46789.15    45890.98    545.02 o
   2   0   4      310.59      242.60      6.78 o
   4   0   4    16167.24    16454.18    174.26 o
   6   0   4      414.39      451.35      5.97 o
   8   0   4     3471.90     3536.69     36.24 o
  10   0   4     8672.75     8633.97     93.55 o
  12   0   4     6512.96     6540.90     72.14 o
  14   0   4     4111.66     4524.84     51.59 o
  16   0   4     1954.32     2044.69     26.18 o
  18   0   4      923.97      980.62     15.62 o
  20   0   4     2091.65     1980.72     26.73 o
  22   0   4      122.21      135.48     11.50 o
  24   0   4      787.64      857.90     22.08 o
  26   0   4     1173.46     1228.35     51.87 o
  28   0   4      101.44      114.96     22.46 o
  30   0   4       55.99       54.80     23.68 o
  32   0   4       52.04       25.75     24.53 o
  34   0   4       41.30      -18.79     26.48 o
 -37   1   4      166.05      234.84     23.08 o
 -35   1   4      176.62      218.99     36.92 o
 -33   1   4      181.32      177.72     18.40 o
 -31   1   4      312.62      312.26     15.68 o
 -29   1   4       38.74       38.23      9.82 o
 -27   1   4      179.08      156.42     15.65 o
 -25   1   4      369.63      330.03     10.75 o
 -23   1   4      232.37      214.96      8.52 o
 -21   1   4      171.22      133.14      5.31 o
 -19   1   4      743.17      780.77     10.73 o
 -17   1   4     1023.41     1032.21     13.31 o
 -15   1   4     7917.69     7789.33     72.35 o
 -13   1   4     2183.23     2228.86     22.77 o
 -11   1   4     4077.37     3720.21     35.51 o
  -9   1   4     1486.39     1554.42     16.04 o
  -7   1   4     6522.65     6708.68     66.29 o
  -5   1   4     4992.55     4904.75     53.46 o
  -3   1   4    13257.04    14062.63    117.90 o
  -1   1   4     9576.41     9282.57     83.64 o
   1   1   4     4100.76     4140.16     35.71 o
   3   1   4     6021.65     6089.19     44.32 o
   5   1   4      387.22      383.99      4.45 o
   7   1   4      320.12      296.92      3.89 o
   9   1   4     2185.88     2390.05     19.96 o
  11   1   4     4774.76     5063.15     38.09 o
  13   1   4     1080.31     1138.80     11.30 o
  15   1   4     1914.57     1933.65     19.19 o
  17   1   4      842.00      813.49      9.67 o
  19   1   4     1284.04     1350.00     14.01 o
  21   1   4     2099.51     2090.30     22.58 o
  23   1   4      879.19      909.50     22.48 o
  25   1   4      141.23      129.12     10.41 o
  27   1   4        5.25       -3.41      9.95 o
  29   1   4       28.54       21.47     15.50 o
  31   1   4       35.69        7.70     16.41 o
  33   1   4       12.60        4.97     17.15 o
 -36   2   4       38.59       31.85     18.28 o
 -34   2   4       25.71       38.28     15.77 o
 -32   2   4        2.06       -1.49     17.78 o
 -30   2   4      356.85      349.08     14.53 o
 -28   2   4       53.86       44.95      9.97 o
 -26   2   4        9.26       -5.14      6.61 o
 -24   2   4      140.28      133.17      6.88 o
 -22   2   4      519.68      523.99     15.16 o
 -20   2   4      146.04      138.65      5.10 o
 -18   2   4     1905.01     1979.62     21.73 o
 -16   2   4     2166.81     2353.24     23.04 o
 -14   2   4     4350.62     4614.04     44.05 o
 -12   2   4     4333.43     4614.94     43.65 o
 -10   2   4     2545.97     2593.32     27.45 o
  -8   2   4     8964.17     9206.11     90.33 o
  -6   2   4     8961.68     9153.48     82.93 o
  -4   2   4     4297.53     4391.20     40.53 o
  -2   2   4     7822.57     7889.07     66.91 o
   0   2   4     6558.77     6406.36     48.84 o
   2   2   4      228.43      257.35      3.54 o
   4   2   4     4349.51     4136.84     32.30 o
   6   2   4    12754.21    13391.33     92.32 o
   8   2   4     1405.26     1310.81     11.44 o
  10   2   4     7260.80     7670.71     62.46 o
  12   2   4     1024.67      971.36     11.42 o
  14   2   4      591.36      619.93      7.91 o
  16   2   4      302.04      314.10      6.16 o
  18   2   4      196.32      184.72      6.11 o
  20   2   4     1273.34     1281.63     18.47 o
  22   2   4      747.41      789.39     16.57 o
  24   2   4       10.54        6.21      7.92 o
  26   2   4       94.19       82.46     10.09 o
  28   2   4       42.92       19.54     11.52 o
  30   2   4        3.80       -9.91     15.59 o
  32   2   4       49.50       47.84     18.34 o
  34   2   4       53.07       59.83     20.32 o
 -37   3   4       10.93       13.34     22.82 o
 -35   3   4       21.78       42.14     24.06 o
 -33   3   4        0.46       -1.31     12.03 o
 -31   3   4       56.33       41.45     10.22 o
 -29   3   4      265.64      281.58     14.30 o
 -27   3   4      124.75      123.07      8.53 o
 -25   3   4       68.12       54.54      6.98 o
 -23   3   4      106.87       88.97      7.04 o
 -21   3   4      233.80      246.40      7.44 o
 -19   3   4       40.49       40.59      4.40 o
 -17   3   4      357.60      349.84      8.11 o
 -15   3   4      139.63      147.21      4.88 o
 -13   3   4     1962.20     1914.80     20.01 o
 -11   3   4      100.15      124.23      3.80 o
  -9   3   4      863.81      861.40     10.74 o
  -7   3   4     7681.48     7863.11     71.71 o
  -5   3   4     2799.54     2766.45     24.63 o
  -3   3   4     3300.99     3551.25     29.26 o
  -1   3   4     4333.55     4208.76     34.44 o
   1   3   4      295.04      288.30      3.87 o
   3   3   4      531.85      632.28      6.60 o
   5   3   4     2095.70     2196.87     18.24 o
   7   3   4    15742.39    17280.35    123.93 o
   9   3   4     3095.90     3309.09     35.21 o
  11   3   4      633.01      727.28      9.36 o
  13   3   4      360.32      350.22      6.70 o
  15   3   4       86.51       65.78      4.41 o
  17   3   4      273.19      264.71      8.14 o
  19   3   4      405.24      407.40     11.31 o
  21   3   4      128.47      142.87      9.45 o
  23   3   4      518.21      539.10     17.98 o
  25   3   4       62.03       57.68      9.20 o
  27   3   4       82.21       81.20     10.33 o
  29   3   4       18.88       -5.66      9.97 o
  31   3   4       24.44       10.59     16.68 o
  33   3   4        7.00      -11.81     23.43 o
 -36   4   4      151.64      208.25     18.17 o
 -34   4   4       45.38       37.28     13.69 o
 -32   4   4       26.91       27.90     10.22 o
 -30   4   4      127.01      122.12     11.08 o
 -28   4   4        6.93       11.47      6.93 o
 -26   4   4       31.49       28.96      6.96 o
 -24   4   4      499.09      440.47     12.27 o
 -22   4   4      610.62      538.79     12.75 o
 -20   4   4     1381.82     1327.24     22.23 o
 -18   4   4      848.68      819.09     14.17 o
 -16   4   4     3256.01     3173.03     38.05 o
 -14   4   4     2527.87     2694.38     32.43 o
 -12   4   4     2741.55     2780.49     25.57 o
 -10   4   4     3748.37     4074.21     38.53 o
  -8   4   4      853.22      911.39     10.31 o
  -6   4   4     1289.87     1315.12     13.78 o
  -4   4   4      574.75      626.25      6.74 o
  -2   4   4     1300.14     1303.10     11.50 o
   0   4   4     2402.85     2472.16     21.07 o
   2   4   4     4323.72     4735.68     41.37 o
   4   4   4     3091.05     3292.42     27.81 o
   6   4   4     2189.18     2243.75     19.86 o
   8   4   4      747.06      772.63      8.50 o
  10   4   4      341.06      323.24      5.44 o
  12   4   4      210.28      235.00      5.12 o
  14   4   4       50.93       64.12      3.98 o
  16   4   4     1303.02     1300.01     17.64 o
  18   4   4      872.09      871.55     19.96 o
  20   4   4      431.17      385.35     11.54 o
  22   4   4      313.80      336.01     11.18 o
  24   4   4       34.79       27.69      7.07 o
  26   4   4      223.84      229.00     12.06 o
  28   4   4        9.98       -9.01      9.01 o
  30   4   4        8.50       -3.34     10.58 o
  32   4   4        6.94       13.65     14.52 o
 -35   5   4       62.85       64.57     15.06 o
 -33   5   4        7.81      -10.70     10.70 o
 -31   5   4       39.14       42.16     10.55 o
 -29   5   4       41.08       40.96      8.06 o
 -27   5   4       33.54       31.55      7.48 o
 -25   5   4       17.24        3.15      6.72 o
 -23   5   4      386.90      365.93     11.21 o
 -21   5   4      297.04      288.02     14.57 o
 -19   5   4       55.41       57.53      6.58 o
 -17   5   4      354.00      363.73      8.95 o
 -15   5   4      489.41      532.40      8.50 o
 -13   5   4      131.14      121.65      5.39 o
 -11   5   4     1147.16     1031.45     13.79 o
  -9   5   4      971.44      916.53     11.81 o
  -7   5   4     1317.66     1321.92     14.12 o
  -5   5   4      912.22     1142.97     11.65 o
  -3   5   4     1205.27     1304.97     11.49 o
  -1   5   4      635.99      597.50      8.84 o
   1   5   4     4594.86     4630.04     38.20 o
   3   5   4       95.06       91.87      3.10 o
   5   5   4     1900.90     1899.45     16.26 o
   7   5   4     2045.56     2045.57     19.34 o
   9   5   4        8.34        3.60      2.15 o
  11   5   4      264.55      281.81      5.70 o
  13   5   4     1822.84     1906.93     26.79 o
  15   5   4      403.40      352.71      8.71 o
  17   5   4      128.97      119.32      6.82 o
  19   5   4     1292.25     1228.10     19.65 o
  21   5   4      197.78      194.80      8.69 o
  23   5   4      172.42      191.48      9.16 o
  25   5   4      132.86      110.70     11.56 o
  27   5   4       77.23       74.75     10.33 o
  29   5   4       25.23       23.45     10.79 o
  31   5   4       35.65       40.88     12.25 o
 -34   6   4       70.91       91.01     13.02 o
 -32   6   4        4.26        8.30     10.44 o
 -30   6   4       12.98       -2.34      9.69 o
 -28   6   4       90.99       90.26      8.55 o
 -26   6   4       10.92        4.01      6.87 o
 -24   6   4      134.56      105.74      8.43 o
 -22   6   4      215.02      190.04      8.45 o
 -20   6   4       80.84       87.43      5.97 o
 -18   6   4      600.42      564.43     11.64 o
 -16   6   4     1872.07     1893.52     22.57 o
 -14   6   4      826.44      856.55     11.34 o
 -12   6   4      179.91      170.02      5.38 o
 -10   6   4     3584.41     3474.34     36.57 o
  -8   6   4      492.98      536.97      8.49 o
  -6   6   4     2021.07     2189.03     20.61 o
  -4   6   4      157.12      153.94      3.71 o
  -2   6   4     3083.00     3050.99     28.67 o
   0   6   4     2422.82     2381.65     22.11 o
   2   6   4       61.64       73.20      2.72 o
   4   6   4      754.82      752.96      9.36 o
   6   6   4      270.60      287.35      4.85 o
   8   6   4      164.12      181.49      5.99 o
  10   6   4      195.28      212.34      8.08 o
  12   6   4       85.82       96.51      4.33 o
  14   6   4     1187.34     1121.67     15.48 o
  16   6   4      271.63      276.12     11.03 o
  18   6   4      614.09      623.78     13.17 o
  20   6   4       94.92       93.26      7.75 o
  22   6   4      182.81      195.32      8.90 o
  24   6   4       27.24       12.13      6.99 o
  26   6   4        2.92       -1.19      8.48 o
  28   6   4       58.75       70.51      9.25 o
  30   6   4       84.59      105.29     14.60 o
 -33   7   4       67.33       42.69     13.30 o
 -31   7   4       37.87       43.74      9.10 o
 -29   7   4       66.64      104.98      9.25 o
 -27   7   4      240.50      231.04     10.43 o
 -25   7   4      108.93      103.21      7.97 o
 -23   7   4      235.82      208.18      8.66 o
 -21   7   4      130.36      126.77      8.57 o
 -19   7   4       23.78       17.50      4.99 o
 -17   7   4     1195.92     1103.25     19.18 o
 -15   7   4      302.15      298.81      7.53 o
 -13   7   4      918.00      942.86     21.68 o
 -11   7   4     1058.83     1039.08     13.89 o
  -9   7   4     1590.30     1633.82     19.69 o
  -7   7   4      219.80      227.50      5.67 o
  -5   7   4      552.94      558.89      8.14 o
  -3   7   4       25.58       24.41      3.23 o
  -1   7   4       14.30       15.79      3.14 o
   1   7   4       97.10       90.19      3.15 o
   3   7   4      113.58      111.54      3.37 o
   5   7   4      379.14      364.43      6.31 o
   7   7   4      123.25      108.74      3.53 o
   9   7   4       33.06       26.87      2.44 o
  11   7   4     2490.17     2326.92     42.96 o
  13   7   4      245.37      250.29      6.98 o
  15   7   4       81.81       76.35      5.06 o
  17   7   4      114.35      105.47      6.48 o
  19   7   4      129.65      131.02      7.28 o
  21   7   4      242.64      256.18     15.88 o
  23   7   4       15.96       10.95      6.69 o
  25   7   4       28.08       23.16      8.84 o
  27   7   4      229.93      285.14     11.93 o
  29   7   4       45.72       56.77      9.78 o
 -32   8   4       13.88       12.68     12.68 o
 -30   8   4        0.06       -5.58      8.47 o
 -28   8   4       35.44       58.62      8.86 o
 -26   8   4      142.33      174.41     12.30 o
 -24   8   4       65.64       74.88      7.91 o
 -22   8   4      182.03      190.01      8.86 o
 -20   8   4       19.35       18.26      6.92 o
 -18   8   4       13.56       12.02      6.44 o
 -16   8   4      228.48      220.25      7.50 o
 -14   8   4      667.16      641.25     11.59 o
 -12   8   4      422.82      379.04     10.42 o
 -10   8   4      461.69      432.97     10.65 o
  -8   8   4     1114.61     1061.82     15.30 o
  -6   8   4      176.71      155.54      5.78 o
  -4   8   4      118.74      113.34      9.99 o
  -2   8   4     1223.78     1222.00     16.31 o
   0   8   4       14.64       22.39      3.04 o
   2   8   4     5458.48     5433.69     58.75 o
   4   8   4     1230.08     1111.64     13.31 o
   6   8   4       20.33       11.35      5.08 o
   8   8   4     1627.94     1540.74     21.58 o
  10   8   4       26.24       27.00      4.16 o
  12   8   4        1.89        6.75      3.37 o
  14   8   4      168.86      153.26      8.26 o
  16   8   4      128.19      115.89      6.41 o
  18   8   4      109.88      102.36      6.76 o
  20   8   4       50.91       40.49      6.59 o
  22   8   4       16.59       -1.93      6.75 o
  24   8   4      190.50      242.94     13.41 o
  26   8   4       45.10       52.15      9.05 o
  28   8   4       75.65       76.68     10.11 o
 -29   9   4      122.04      170.18     12.63 o
 -27   9   4       10.64        8.57      7.63 o
 -25   9   4       29.07       28.67     11.47 o
 -23   9   4      156.08      142.41     11.50 o
 -21   9   4       50.70       50.00      6.57 o
 -19   9   4       91.93       91.54      8.04 o
 -17   9   4       94.53      100.56      7.58 o
 -15   9   4       72.08       65.24      5.82 o
 -13   9   4      384.35      363.86     12.32 o
 -11   9   4      323.68      301.85     11.30 o
  -9   9   4      406.30      382.64     11.92 o
  -7   9   4      486.66      462.42     10.53 o
  -5   9   4      608.62      586.86     12.85 o
  -3   9   4       17.49       10.64      3.96 o
  -1   9   4     1530.53     1451.27     19.11 o
   1   9   4      163.94      153.34      5.84 o
   3   9   4      435.15      397.02      8.30 o
   5   9   4        0.68        3.66      3.33 o
   7   9   4       61.95       30.87      7.43 o
   9   9   4      261.56      247.07     11.86 o
  11   9   4       19.85       26.23     10.09 o
  13   9   4      148.67      137.80      5.34 o
  15   9   4        1.31       -4.19      4.19 o
  17   9   4       86.54       91.06      6.10 o
  19   9   4      264.73      268.18      9.65 o
  21   9   4       41.71       33.52      6.84 o
  23   9   4      165.38      164.81     10.94 o
  25   9   4       11.03       24.41      9.76 o
 -28  10   4        2.04        2.95      8.04 o
 -26  10   4       13.48       24.91      7.55 o
 -24  10   4       11.09        8.77      6.81 o
 -22  10   4       27.32       52.94      7.28 o
 -20  10   4       28.08       46.42      7.66 o
 -18  10   4      216.02      212.39     11.17 o
 -16  10   4       33.52       36.49      6.41 o
 -14  10   4      104.63      110.50      7.37 o
 -12  10   4       40.75       40.92      8.64 o
 -10  10   4       93.18       92.70      7.60 o
  -8  10   4       78.57       81.18      5.99 o
  -6  10   4      105.42      114.53      6.38 o
  -4  10   4      443.74      412.74     10.22 o
  -2  10   4      294.15      286.01      7.83 o
   0  10   4      515.62      472.89      9.75 o
   2  10   4      487.01      489.96     11.03 o
   4  10   4      238.54      231.71      6.68 o
   6  10   4      112.93      103.88      9.12 o
   8  10   4        3.01        9.56      8.30 o
  10  10   4        4.31      -10.05     10.05 o
  12  10   4      317.86      265.55     17.24 o
  14  10   4       29.55       31.11     12.47 o
  16  10   4       58.99       41.98     19.28 o
  18  10   4       39.24       44.66      8.20 o
  20  10   4       81.37       84.97      8.10 o
  22  10   4       41.03       49.41     17.64 o
  24  10   4       10.09       19.28      8.98 o
 -25  11   4       31.86       36.42      8.89 o
 -23  11   4        5.44       17.22      8.60 o
 -21  11   4        4.42        1.00      7.17 o
 -19  11   4       21.01       28.52      9.51 o
 -17  11   4        0.26       -6.27      6.27 o
 -15  11   4       46.21       60.40      9.26 o
 -13  11   4       70.72       74.68     12.65 o
 -11  11   4      124.92      114.66      9.51 o
  -9  11   4       31.85       17.66      6.73 o
  -7  11   4      114.30      107.62      6.47 o
  -5  11   4       81.31       83.84      6.13 o
  -3  11   4       96.45      103.91      6.39 o
  -1  11   4      141.86      131.81      6.07 o
   1  11   4      111.58      106.34      5.65 o
   3  11   4       38.56       31.42      4.37 o
   5  11   4      104.89      114.21      9.59 o
   7  11   4      176.68      173.37     15.69 o
   9  11   4        7.45        3.42     11.72 o
  11  11   4       40.81       24.62     12.01 o
  13  11   4       11.92       10.42     20.08 o
  15  11   4      203.97      224.07     24.65 o
  17  11   4       10.20       -1.59     19.04 o
  19  11   4       74.67       75.06     21.36 o
  21  11   4       26.01       31.83      9.11 o
 -22  12   4        9.22       20.93      7.03 o
 -20  12   4       14.03       14.92      8.98 o
 -18  12   4       26.68       28.32      6.11 o
 -16  12   4       34.45       36.61     19.16 o
 -14  12   4       60.90       60.88     11.29 o
 -12  12   4       24.84       28.65      7.22 o
 -10  12   4        0.72       -5.66      6.67 o
  -8  12   4       76.92       75.34      8.02 o
  -6  12   4      169.33      159.39      7.59 o
  -4  12   4       26.50       35.81      6.08 o
  -2  12   4      435.78      461.44     11.63 o
   0  12   4       58.87       57.35      5.54 o
   2  12   4      147.36      148.27      7.92 o
   4  12   4      137.66      140.49     10.42 o
   6  12   4       20.59       12.04     16.06 o
   8  12   4       12.62      -11.15     29.41 o
  10  12   4       39.61       41.59     13.56 o
  12  12   4      112.75      147.43     18.06 o
  14  12   4       19.00       32.34     20.62 o
  16  12   4       13.29       -3.17     21.36 o
  18  12   4       63.88      104.83     25.51 o
 -17  13   4        3.16       19.04     20.62 o
 -15  13   4       29.60       40.15     19.89 o
 -13  13   4        5.24       24.65     17.09 o
 -11  13   4       14.73        6.34      7.13 o
  -9  13   4        4.83       12.02      8.07 o
  -7  13   4        9.79        3.91      5.98 o
  -5  13   4       27.48       28.65      6.30 o
  -3  13   4        9.50        6.45      6.02 o
  -1  13   4       14.85       22.53      6.24 o
   1  13   4      195.54      219.45      9.16 o
   3  13   4        7.81       22.45      6.34 o
   5  13   4       39.56       50.70      9.64 o
   7  13   4       32.42       28.38     12.96 o
   9  13   4       59.21       70.89     22.64 o
  11  13   4       47.54       76.74     15.39 o
  13  13   4       22.01       46.62     20.26 o
 -10  14   4       27.57       32.91     11.49 o
  -8  14   4       29.37       44.06      8.41 o
  -6  14   4        8.29       12.76      6.48 o
  -4  14   4       10.00       15.14     10.82 o
  -2  14   4       20.04       28.30      6.69 o
   0  14   4        3.05        2.56      7.12 o
   2  14   4        3.54       -2.10      6.08 o
   4  14   4       19.74       22.74      9.83 o
   6  14   4       20.57        2.20     13.21 o
 -37   1   5       31.73       57.77     23.25 o
 -35   1   5       58.48       83.04     19.83 o
 -33   1   5       13.02       18.27     15.21 o
 -31   1   5       51.50       58.54     11.50 o
 -29   1   5       38.05       47.45     15.44 o
 -27   1   5      219.18      179.88     11.64 o
 -25   1   5      400.46      359.63     11.11 o
 -23   1   5      104.77       83.28      5.53 o
 -21   1   5      424.85      413.21     11.83 o
 -19   1   5      160.53      150.78      5.37 o
 -17   1   5     2299.35     2235.52     23.93 o
 -15   1   5     2336.87     2275.11     25.70 o
 -13   1   5    10337.10    11197.61    102.17 o
 -11   1   5     1453.03     1374.82     14.97 o
  -9   1   5      173.32      210.36      7.81 o
  -7   1   5     1316.15     1359.38     16.85 o
  -5   1   5      339.62      386.78      6.48 o
  -3   1   5    22215.47    22106.34    213.10 o
  -1   1   5     6356.44     6251.85     57.06 o
   1   1   5      916.20      890.04      9.12 o
   3   1   5     4022.17     3757.57     31.06 o
   5   1   5     3034.45     3084.19     23.50 o
   7   1   5      316.46      323.21      4.80 o
   9   1   5     4396.99     4562.65     34.47 o
  11   1   5     5657.34     5702.59     45.02 o
  13   1   5     2112.79     2115.03     18.67 o
  15   1   5     1653.85     1683.99     15.88 o
  17   1   5      730.91      753.61      9.33 o
  19   1   5      423.18      409.37      7.65 o
  21   1   5      408.97      398.42      8.97 o
  23   1   5       51.70       57.21      8.51 o
  25   1   5      198.80      202.57     11.59 o
  27   1   5      170.06      134.72     16.42 o
  29   1   5       35.21       37.35     16.14 o
  31   1   5       15.07       18.47     17.45 o
  33   1   5       16.68      -13.23     18.06 o
 -38   2   5       13.16       21.72     18.73 o
 -36   2   5      116.54      146.52     21.02 o
 -34   2   5      164.50      165.05     16.24 o
 -32   2   5       33.03       34.06     11.48 o
 -30   2   5      492.21      466.56     15.61 o
 -28   2   5      772.73      706.50     18.27 o
 -26   2   5      343.74      345.61     13.24 o
 -24   2   5      438.08      361.07     10.01 o
 -22   2   5      219.84      217.81      7.08 o
 -20   2   5      427.92      420.73      9.18 o
 -18   2   5     1311.61     1308.26     16.00 o
 -16   2   5     2199.91     2200.64     21.95 o
 -14   2   5      556.85      565.80      8.58 o
 -12   2   5     1107.52     1074.96     13.49 o
 -10   2   5    12302.58    13769.18    127.56 o
  -8   2   5     2423.69     2331.05     24.88 o
  -6   2   5     7302.43     7893.85     77.72 o
  -4   2   5     3507.27     3393.13     34.54 o
  -2   2   5     6734.90     6698.55     57.20 o
   0   2   5     1353.41     1256.59     13.09 o
   2   2   5     3080.15     3289.83     26.11 o
   4   2   5     6073.96     6261.89     48.28 o
   6   2   5     2263.09     2213.55     17.64 o
   8   2   5     1270.44     1295.20     10.92 o
  10   2   5      254.99      235.46      5.31 o
  12   2   5     1492.03     1458.39     15.68 o
  14   2   5     2026.36     1966.18     26.78 o
  16   2   5      178.83      226.14      6.15 o
  18   2   5      890.18      875.69     14.58 o
  20   2   5     1364.10     1356.06     21.67 o
  22   2   5      348.38      348.65     11.79 o
  24   2   5       30.14       25.11      8.39 o
  26   2   5       30.14       15.94      9.01 o
  28   2   5       47.53       38.60     12.15 o
  30   2   5       19.47      -10.08     30.75 o
  32   2   5       18.81      -16.74     16.74 o
 -37   3   5       15.97       -9.13     29.05 o
 -35   3   5       12.77       13.63     13.44 o
 -33   3   5      154.14      180.72     15.50 o
 -31   3   5        8.47       -6.60      9.41 o
 -29   3   5      130.68      132.60     14.08 o
 -27   3   5      141.37      125.22     11.99 o
 -25   3   5       48.69       38.52      6.83 o
 -23   3   5     1024.63      938.55     16.96 o
 -21   3   5       32.43       40.48      5.88 o
 -19   3   5      225.94      228.55      7.17 o
 -17   3   5      820.74      806.73     17.95 o
 -15   3   5     1715.40     1745.95     19.13 o
 -13   3   5     2541.23     2454.11     24.96 o
 -11   3   5     4895.29     5460.37     55.21 o
  -9   3   5      336.66      378.90      7.21 o
  -7   3   5     7951.55     8490.49     83.73 o
  -5   3   5    13106.69    13782.45    124.12 o
  -3   3   5     1172.15     1208.94     11.89 o
  -1   3   5     1284.42     1326.47     12.92 o
   1   3   5     2234.60     2154.22     21.26 o
   3   3   5     9538.84     9830.19     78.78 o
   5   3   5      114.24      115.69      3.08 o
   7   3   5      783.46      835.06      8.23 o
   9   3   5     5615.74     5776.05     47.90 o
  11   3   5     4764.83     4903.85     43.95 o
  13   3   5     2869.24     2871.75     27.63 o
  15   3   5      374.41      388.17      9.00 o
  17   3   5      331.64      309.93      9.66 o
  19   3   5     3171.31     3244.99     40.99 o
  21   3   5      961.50      972.68     31.10 o
  23   3   5      114.32      102.98      8.22 o
  25   3   5       19.73       13.28      8.71 o
  27   3   5       91.75      117.55     14.55 o
  29   3   5       89.21      114.23     13.87 o
  31   3   5       15.25        4.14     16.12 o
  33   3   5        1.71        8.03     24.04 o
 -36   4   5        7.64       10.14     14.29 o
 -34   4   5       19.04       -5.20     12.32 o
 -32   4   5      110.46      112.10     11.33 o
 -30   4   5       24.23       11.66      9.22 o
 -28   4   5       14.10       10.10      7.12 o
 -26   4   5       21.13       13.88      6.64 o
 -24   4   5      467.28      458.78     12.49 o
 -22   4   5      313.73      284.82     11.58 o
 -20   4   5      177.82      152.50      8.14 o
 -18   4   5       35.50       27.87      4.76 o
 -16   4   5     1090.32     1112.83     24.54 o
 -14   4   5      666.88      649.01     11.24 o
 -12   4   5     1367.34     1442.72     17.33 o
 -10   4   5     1010.81      986.78     14.14 o
  -8   4   5     2398.15     2279.66     24.68 o
  -6   4   5     5803.49     5982.02     51.64 o
  -4   4   5      209.31      203.37      3.69 o
  -2   4   5      590.73      553.26      6.75 o
   0   4   5     2415.94     2429.01     20.95 o
   2   4   5     2579.24     2490.18     23.04 o
   4   4   5     4277.65     4282.82     35.78 o
   6   4   5     1239.44     1375.01     13.36 o
   8   4   5      500.03      577.96      7.02 o
  10   4   5      136.46      131.89      3.99 o
  12   4   5      829.76      854.27     12.56 o
  14   4   5     1056.61     1043.13     13.04 o
  16   4   5     1127.92     1074.66     17.18 o
  18   4   5      715.77      638.28     13.81 o
  20   4   5       77.71       79.49      7.17 o
  22   4   5        1.77        0.70      6.17 o
  24   4   5       21.26       14.42      6.97 o
  26   4   5       15.78       12.07      9.38 o
  28   4   5       44.53       45.27     14.06 o
  30   4   5       14.28       18.29     11.27 o
  32   4   5       35.51       32.47     22.52 o
 -35   5   5       40.84       25.25     14.82 o
 -33   5   5       30.46       34.40     11.26 o
 -31   5   5       12.14        1.91     10.13 o
 -29   5   5       93.95      100.58      8.79 o
 -27   5   5      294.10      268.21     10.77 o
 -25   5   5      544.93      501.92     20.54 o
 -23   5   5      789.46      696.87     13.94 o
 -21   5   5     2011.28     1852.00     25.40 o
 -19   5   5       39.48       35.18      7.20 o
 -17   5   5      982.92      943.07     13.70 o
 -15   5   5      725.59      716.63     11.20 o
 -13   5   5     3332.34     3340.34     32.99 o
 -11   5   5      474.91      500.49     10.12 o
  -9   5   5      653.52      638.10      9.44 o
  -7   5   5      338.47      385.28      5.62 o
  -5   5   5      803.99      779.51     12.03 o
  -3   5   5     5594.03     5572.89     45.59 o
  -1   5   5      592.33      698.41     10.23 o
   1   5   5      671.63      716.47      7.95 o
   3   5   5     1016.77     1049.87     11.48 o
   5   5   5      686.40      778.55      8.80 o
   7   5   5     1073.83     1060.00     10.88 o
   9   5   5     1001.23     1038.75     11.73 o
  11   5   5     1313.87     1387.96     14.99 o
  13   5   5      580.94      592.68      9.92 o
  15   5   5      337.62      364.98      9.07 o
  17   5   5       95.60       86.26      6.45 o
  19   5   5        4.70       -0.75      8.68 o
  21   5   5      485.73      482.70     12.67 o
  23   5   5       54.74       52.76      7.38 o
  25   5   5       56.20       60.99      8.22 o
  27   5   5       16.41        8.88      9.75 o
  29   5   5       10.26       -7.37     10.19 o
  31   5   5      222.63      247.15     15.19 o
 -34   6   5       16.35       22.76     12.07 o
 -32   6   5       34.98       34.99     10.93 o
 -30   6   5       42.70       41.97      8.56 o
 -28   6   5       79.69       91.01      8.59 o
 -26   6   5       69.96       46.80      7.49 o
 -24   6   5      457.25      458.05     12.48 o
 -22   6   5      322.84      343.84     12.54 o
 -20   6   5      366.93      361.39      9.65 o
 -18   6   5     2101.10     2110.27     27.54 o
 -16   6   5      397.49      371.54      8.43 o
 -14   6   5      489.45      454.60      8.76 o
 -12   6   5      862.21      910.87     12.75 o
 -10   6   5      708.52      686.36     11.73 o
  -8   6   5      231.57      236.05      6.01 o
  -6   6   5      270.89      269.19      6.18 o
  -4   6   5      616.82      651.16      8.16 o
  -2   6   5     1935.56     1912.16     20.25 o
   0   6   5      663.98      631.13      7.52 o
   2   6   5      733.03      715.44      9.43 o
   4   6   5      307.75      292.88      5.93 o
   6   6   5      365.48      392.49      6.07 o
   8   6   5       36.12       23.78      2.92 o
  10   6   5      435.77      412.28      7.10 o
  12   6   5     2138.96     2149.48     26.42 o
  14   6   5      298.81      314.57      8.41 o
  16   6   5       57.47       63.95      6.06 o
  18   6   5      211.24      215.31      9.49 o
  20   6   5      556.14      531.70     12.72 o
  22   6   5        1.46       -4.58      6.36 o
  24   6   5       42.34       34.70      7.49 o
  26   6   5       16.03       -3.40      8.61 o
  28   6   5       80.13       87.73     11.88 o
  30   6   5       28.65       32.30     13.58 o
 -33   7   5        7.53        7.50     12.24 o
 -31   7   5        3.38        6.86      8.96 o
 -29   7   5       54.56       62.62      8.73 o
 -27   7   5      181.51      163.30      9.55 o
 -25   7   5      551.40      544.85     15.27 o
 -23   7   5        1.11       -5.22      7.12 o
 -21   7   5      129.11      125.04      8.58 o
 -19   7   5      196.16      200.54      7.71 o
 -17   7   5      680.47      688.49     13.83 o
 -15   7   5      602.93      599.91     11.72 o
 -13   7   5      814.18      804.16     13.54 o
 -11   7   5      380.94      378.79     10.27 o
  -9   7   5      300.15      294.41      8.89 o
  -7   7   5       49.50       62.66      3.68 o
  -5   7   5      305.39      302.57      6.68 o
  -3   7   5       36.11       40.15      2.82 o
  -1   7   5      206.07      223.14      4.74 o
   1   7   5     1160.40     1158.16     12.42 o
   3   7   5       38.43       44.07      3.03 o
   5   7   5      102.26      102.89      3.50 o
   7   7   5      468.17      461.83     11.61 o
   9   7   5      885.29      823.29     11.51 o
  11   7   5      186.96      193.36      5.93 o
  13   7   5      346.82      314.72     11.92 o
  15   7   5      232.80      239.80      8.33 o
  17   7   5       75.10       64.28      6.10 o
  19   7   5      452.12      430.77     11.58 o
  21   7   5       62.20       50.60      6.94 o
  23   7   5      139.70      136.04      8.84 o
  25   7   5       86.12       98.55      9.13 o
  27   7   5       39.14       33.35     10.93 o
  29   7   5       20.41       31.53     11.46 o
 -32   8   5        8.30        2.84     12.24 o
 -30   8   5        7.43        3.54      8.43 o
 -28   8   5      115.10      123.67      9.95 o
 -26   8   5       56.50       64.71      8.71 o
 -24   8   5       61.25       60.27      8.41 o
 -22   8   5       52.13       49.41      8.57 o
 -20   8   5        9.67        8.87      7.66 o
 -18   8   5       58.55       56.74      5.96 o
 -16   8   5      292.08      292.53      8.69 o
 -14   8   5      173.21      151.59      7.51 o
 -12   8   5      395.21      383.39     10.64 o
 -10   8   5      529.34      531.69     13.82 o
  -8   8   5     1203.82     1146.26     16.54 o
  -6   8   5      932.10      865.07     13.50 o
  -4   8   5      328.74      276.76      7.39 o
  -2   8   5       42.46       42.61      3.80 o
   0   8   5       85.14       90.84      7.58 o
   2   8   5       47.56       55.16      5.62 o
   4   8   5      587.75      568.64     11.45 o
   6   8   5      109.66      105.34      4.61 o
   8   8   5       83.12       78.54      3.91 o
  10   8   5        2.33        7.08      4.17 o
  12   8   5      282.37      282.27      7.24 o
  14   8   5      451.89      442.96     13.11 o
  16   8   5      140.84      154.13      6.82 o
  18   8   5       77.92       71.17      8.03 o
  20   8   5       54.80       26.72      6.72 o
  22   8   5       56.26       70.76     11.37 o
  24   8   5       37.73       39.55      8.57 o
  26   8   5       18.36       17.67      8.76 o
  28   8   5        4.12      -12.69     18.79 o
 -29   9   5       32.53       55.29     10.11 o
 -27   9   5       49.78       52.71     11.85 o
 -25   9   5       21.21        9.34      7.35 o
 -23   9   5        0.21       -4.30      6.45 o
 -21   9   5       24.04       39.94      8.02 o
 -19   9   5        8.74        2.05      6.80 o
 -17   9   5      161.92      156.84      8.91 o
 -15   9   5      126.16      127.02      6.18 o
 -13   9   5      100.40      103.09      6.89 o
 -11   9   5      264.65      244.90      9.31 o
  -9   9   5      284.04      293.31      9.80 o
  -7   9   5      164.20      150.03      6.27 o
  -5   9   5      776.91      697.35     12.23 o
  -3   9   5     1430.43     1365.93     18.60 o
  -1   9   5      588.19      566.58     10.47 o
   1   9   5      641.54      633.40     11.08 o
   3   9   5      353.00      344.74      9.32 o
   5   9   5       30.55       33.86      3.95 o
   7   9   5        6.47        6.17      2.97 o
   9   9   5       81.06       78.11      4.49 o
  11   9   5       68.87       74.93      6.10 o
  13   9   5       38.74       24.33      4.16 o
  15   9   5       48.87       49.62      5.34 o
  17   9   5       77.58       78.33      9.23 o
  19   9   5       13.43       13.43      6.02 o
  21   9   5       11.02        4.08      6.58 o
  23   9   5      108.20      109.97      9.00 o
  25   9   5       18.55       19.43      9.20 o
 -28  10   5      126.46      154.97     10.47 o
 -26  10   5       10.29        9.85      7.63 o
 -24  10   5       18.82       19.61      7.23 o
 -22  10   5       71.39       79.91      9.21 o
 -20  10   5       57.61       63.58      9.52 o
 -18  10   5      159.09      167.42      9.37 o
 -16  10   5       34.88       37.15      6.81 o
 -14  10   5       15.65        4.23     10.40 o
 -12  10   5      104.46       93.85      8.18 o
 -10  10   5       38.77       38.78      7.05 o
  -8  10   5      218.41      216.13      8.26 o
  -6  10   5      295.42      289.84      9.37 o
  -4  10   5      121.91      105.64      6.41 o
  -2  10   5       54.07       46.89      4.84 o
   0  10   5      137.21      126.89      5.86 o
   2  10   5      749.57      751.83     12.68 o
   4  10   5      121.75      126.75      5.68 o
   6  10   5       32.84       19.02      6.01 o
   8  10   5       94.82       90.55      9.33 o
  10  10   5       32.32       15.08     11.07 o
  12  10   5       63.84       92.05     13.56 o
  14  10   5       23.34       22.21     18.06 o
  16  10   5       19.23        9.76      5.78 o
  18  10   5       39.49       45.38      7.01 o
  20  10   5       99.35       99.39      8.94 o
  22  10   5      167.05      189.44     11.17 o
 -25  11   5       47.72       38.25     12.06 o
 -23  11   5       24.69       10.41      8.19 o
 -21  11   5       13.20       18.04      7.92 o
 -19  11   5       30.26       33.73      7.76 o
 -17  11   5      156.48      172.86     11.57 o
 -15  11   5       35.50       44.93      6.91 o
 -13  11   5        3.35       -3.78      6.92 o
 -11  11   5       21.89       16.00      7.48 o
  -9  11   5        0.07       -1.67      6.58 o
  -7  11   5       75.82       61.71      6.26 o
  -5  11   5       42.83       50.96      5.98 o
  -3  11   5       13.01        9.49      5.25 o
  -1  11   5       21.79       15.86      4.78 o
   1  11   5       52.57       36.32      4.91 o
   3  11   5       12.37       11.00      4.28 o
   5  11   5      142.14      131.13      7.11 o
   7  11   5       12.72       28.91      8.75 o
   9  11   5       68.06       77.24     12.89 o
  11  11   5      126.41      155.60     15.80 o
  13  11   5      107.37      138.03     21.60 o
  15  11   5       42.04       29.41     19.65 o
  17  11   5       17.26       -4.88     19.65 o
  19  11   5       27.07       30.51     22.82 o
  21  11   5       69.72       74.24      7.97 o
 -22  12   5       25.76       38.49      8.04 o
 -20  12   5        8.80       -6.40      6.94 o
 -18  12   5        0.84       -9.23      9.23 o
 -16  12   5        2.99       15.63      9.31 o
 -14  12   5       22.37       10.36      8.94 o
 -12  12   5       28.42       37.12      7.79 o
 -10  12   5       35.37       38.62      7.63 o
  -8  12   5       15.43       12.46      8.06 o
  -6  12   5        9.84        3.34      5.86 o
  -4  12   5       31.54       22.21      6.09 o
  -2  12   5       21.34       11.44      6.46 o
   0  12   5       22.14       18.85      5.12 o
   2  12   5      144.23      159.69      6.92 o
   4  12   5       78.72       68.45      9.59 o
   6  12   5       43.77       35.49      8.87 o
   8  12   5       70.97       76.01     13.31 o
  10  12   5       18.23       14.73     13.17 o
  12  12   5       10.47       17.57     17.94 o
  14  12   5       27.06       33.93     21.36 o
  16  12   5       55.69       61.26     22.58 o
 -17  13   5       10.15      -17.70     17.70 o
 -15  13   5        7.32       13.38     13.67 o
 -13  13   5       88.32       93.54     10.63 o
 -11  13   5        6.03        0.67      7.64 o
  -9  13   5       30.56       46.63      8.49 o
  -7  13   5       78.00       81.36      7.32 o
  -5  13   5       14.64       27.49      6.46 o
  -3  13   5       33.21       33.89      6.49 o
  -1  13   5        2.11        7.14      5.91 o
   1  13   5       27.49       31.80      6.53 o
   3  13   5       24.45       19.13      9.04 o
   5  13   5        5.23        7.26      9.20 o
   7  13   5       49.91       52.93     14.21 o
   9  13   5       31.00       20.30     14.02 o
  11  13   5       33.70       25.68     15.33 o
  13  13   5       10.05       -4.27     21.48 o
 -10  14   5       67.88       66.03      9.21 o
  -8  14   5        5.77       10.52      8.25 o
  -6  14   5       10.38       16.38      6.83 o
  -4  14   5       29.59       56.41      8.46 o
  -2  14   5       17.72       34.75      8.05 o
   0  14   5       26.53       34.96      8.19 o
   2  14   5       14.65       10.21      6.71 o
   4  14   5       43.01       63.80     10.99 o
   6  14   5        0.70        2.21     15.19 o
 -38   0   6       70.74      114.35     31.12 o
 -36   0   6      304.62      356.12     35.51 o
 -34   0   6      452.78      439.84     36.98 o
 -32   0   6      172.59      134.61     24.41 o
 -30   0   6      184.60      155.79     15.03 o
 -28   0   6       73.46       36.89     13.24 o
 -26   0   6      100.70       84.12      9.64 o
 -24   0   6      984.24      866.18     20.88 o
 -22   0   6       55.32       72.44      7.00 o
 -20   0   6     2123.37     2095.01     42.30 o
 -18   0   6     2214.71     2154.96     35.95 o
 -16   0   6     1260.81     1266.99     23.34 o
 -14   0   6     5232.41     4955.79     72.38 o
 -12   0   6    14360.13    14724.64    203.91 o
 -10   0   6    39139.57    40585.93    553.43 o
  -8   0   6      197.28      197.75      6.31 o
  -6   0   6     9767.23    10800.05    149.30 o
  -4   0   6    23423.35    23113.07    386.80 o
  -2   0   6     6777.74     6416.02     89.88 o
   0   0   6     3306.55     3184.22     40.02 o
   2   0   6    15931.42    16174.73    191.87 o
   4   0   6    18817.64    19600.35    207.66 o
   6   0   6      968.84     1087.29     16.25 o
   8   0   6     9467.71    10012.15    120.95 o
  10   0   6      383.06      348.43      6.78 o
  12   0   6     5000.97     5097.98     57.66 o
  14   0   6    10702.17    10708.67    116.72 o
  16   0   6      265.00      284.08      8.33 o
  18   0   6      523.82      500.44     11.23 o
  20   0   6     2669.89     2661.69     45.40 o
  22   0   6      173.50      156.26     11.19 o
  24   0   6      147.79      140.71     23.31 o
  26   0   6      156.20       98.24     23.31 o
  28   0   6       66.60       78.11     23.92 o
  30   0   6      354.43      393.09     36.12 o
  32   0   6       94.05      102.51     29.53 o
 -37   1   6       33.48       80.69     19.20 o
 -35   1   6       10.34       34.13     17.11 o
 -33   1   6       60.47       58.82     15.74 o
 -31   1   6       30.27        8.78     10.51 o
 -29   1   6       11.64       22.30      9.62 o
 -27   1   6      778.54      695.74     15.92 o
 -25   1   6      112.48       89.71      7.46 o
 -23   1   6      542.39      467.39      9.95 o
 -21   1   6     1414.09     1406.00     18.93 o
 -19   1   6        2.24       -0.17      3.81 o
 -17   1   6      715.92      606.02     10.52 o
 -15   1   6      127.31      102.26      4.79 o
 -13   1   6     4943.66     4834.07     46.07 o
 -11   1   6     2744.06     2944.95     29.03 o
  -9   1   6      510.16      579.37      9.52 o
  -7   1   6     4545.31     4973.94     55.02 o
  -5   1   6     1599.27     1604.59     15.35 o
  -3   1   6     9122.80     9351.54     91.63 o
  -1   1   6      858.25      907.48      9.54 o
   1   1   6     8417.39     8255.72     66.22 o
   3   1   6     7595.20     8439.16     71.95 o
   5   1   6     2250.42     2219.83     18.51 o
   7   1   6      425.06      400.12      5.08 o
   9   1   6     3082.79     3104.69     24.41 o
  11   1   6     2776.05     2757.52     24.75 o
  13   1   6     2145.33     2362.47     23.56 o
  15   1   6     1849.92     1916.01     19.05 o
  17   1   6     2552.13     2484.61     23.90 o
  19   1   6     1654.15     1641.29     18.87 o
  21   1   6      674.94      704.63     22.05 o
  23   1   6      122.81      113.87      9.85 o
  25   1   6      142.31      143.51     12.95 o
  27   1   6       60.02       54.28     15.10 o
  29   1   6      293.94      341.54     23.49 o
  31   1   6       45.11       30.14     18.44 o
  33   1   6       64.03       39.06     20.34 o
 -38   2   6       36.70       18.04     19.83 o
 -36   2   6       43.95       39.02     18.17 o
 -34   2   6       18.05       12.07     12.21 o
 -32   2   6       21.23       22.98     11.20 o
 -30   2   6       53.66       88.98     13.34 o
 -28   2   6       34.00       27.91      8.68 o
 -26   2   6      598.23      546.58     16.17 o
 -24   2   6      337.60      289.02     10.02 o
 -22   2   6      387.16      353.84      9.74 o
 -20   2   6       56.90       45.47      4.76 o
 -18   2   6      239.02      220.92      6.40 o
 -16   2   6     4784.79     4782.64     50.06 o
 -14   2   6     2394.83     2434.41     27.14 o
 -12   2   6      226.50      247.95      6.07 o
 -10   2   6     3865.82     4052.57     41.80 o
  -8   2   6     5445.55     5658.53     56.85 o
  -6   2   6      810.06      772.97     11.21 o
  -4   2   6     3989.59     4298.84     43.55 o
  -2   2   6     1158.97     1157.09     12.45 o
   0   2   6     1188.91     1144.86     11.64 o
   2   2   6      572.65      539.35      6.42 o
   4   2   6     1072.33     1176.62     11.01 o
   6   2   6     4443.02     4724.00     35.55 o
   8   2   6     1185.44     1263.02     11.35 o
  10   2   6     6690.67     6908.45     53.95 o
  12   2   6     1086.86     1163.11     18.99 o
  14   2   6      551.04      585.21      9.43 o
  16   2   6      856.99      891.50     12.98 o
  18   2   6      552.85      521.61     13.11 o
  20   2   6      146.59      120.78      7.98 o
  22   2   6      157.97      144.66     13.51 o
  24   2   6       19.12       16.61      8.54 o
  26   2   6       79.33       74.13     10.22 o
  28   2   6      101.75      109.26     17.27 o
  30   2   6      128.11      148.57     20.40 o
  32   2   6       60.75       30.19     19.53 o
 -37   3   6       18.03       21.57     19.39 o
 -35   3   6        9.05        5.65     12.93 o
 -33   3   6       22.38       14.97     12.09 o
 -31   3   6       37.38       37.78      9.81 o
 -29   3   6      506.72      508.60     16.44 o
 -27   3   6       81.14       73.58     13.01 o
 -25   3   6      298.40      274.59     10.43 o
 -23   3   6      724.09      733.67     14.46 o
 -21   3   6       38.34       41.63      5.73 o
 -19   3   6     1025.64     1007.28     14.69 o
 -17   3   6       98.17      103.92      4.59 o
 -15   3   6      781.35      843.73     11.35 o
 -13   3   6     4108.21     4252.39     41.01 o
 -11   3   6      658.15      642.11     10.56 o
  -9   3   6      459.28      702.95     10.78 o
  -7   3   6     4227.30     4355.19     48.69 o
  -5   3   6     1811.64     2017.22     20.33 o
  -3   3   6      887.92      752.81      9.07 o
  -1   3   6     3178.12     3363.91     32.12 o
   1   3   6    15306.16    16028.30    135.01 o
   3   3   6      311.29      355.95      4.97 o
   5   3   6     2113.84     2306.57     19.54 o
   7   3   6      887.61      832.43      8.93 o
   9   3   6     1065.31     1080.49     10.78 o
  11   3   6      677.42      696.19      9.54 o
  13   3   6     1280.73     1308.90     16.18 o
  15   3   6     1410.42     1357.19     18.47 o
  17   3   6       93.47       92.24      7.54 o
  19   3   6      375.66      320.74     10.90 o
  21   3   6       30.41       22.23      6.79 o
  23   3   6       89.43       89.62      9.51 o
  25   3   6      220.68      219.31     12.43 o
  27   3   6      378.67      388.92     16.15 o
  29   3   6       25.24       22.32     13.04 o
  31   3   6       26.20       19.21     18.75 o
 -36   4   6        2.06       -2.84     13.35 o
 -34   4   6       74.18       77.40     14.60 o
 -32   4   6       53.49       64.76     11.35 o
 -30   4   6        1.55        1.04      9.01 o
 -28   4   6      191.05      190.41     16.91 o
 -26   4   6       19.22       18.74      7.03 o
 -24   4   6      127.82      147.48      9.73 o
 -22   4   6     2067.04     2074.69     32.14 o
 -20   4   6      886.29      987.01     18.84 o
 -18   4   6      325.03      337.67      8.56 o
 -16   4   6     1383.23     1439.43     18.05 o
 -14   4   6      490.68      494.01      8.73 o
 -12   4   6     3524.87     3607.12     41.62 o
 -10   4   6     3426.71     3572.71     37.41 o
  -8   4   6     1449.65     1596.53     18.33 o
  -6   4   6     3472.62     3952.49     37.58 o
  -4   4   6     1083.56     1038.21     11.72 o
  -2   4   6     1784.25     1718.80     16.67 o
   0   4   6     2811.32     2954.17     27.04 o
   2   4   6     3182.53     3149.23     26.95 o
   4   4   6     1571.47     1687.97     15.84 o
   6   4   6      463.21      557.74      7.36 o
   8   4   6     3828.60     3962.39     36.15 o
  10   4   6      159.86      201.55      5.70 o
  12   4   6     2076.40     2026.52     20.89 o
  14   4   6      141.14      142.15      5.96 o
  16   4   6      858.11      751.40     14.34 o
  18   4   6      420.21      392.08     13.78 o
  20   4   6      545.50      534.71     13.31 o
  22   4   6      106.71       96.42      7.97 o
  24   4   6       48.20       59.85      8.22 o
  26   4   6       42.71       70.99     11.93 o
  28   4   6       54.96       77.70     11.54 o
  30   4   6       91.86      104.01     15.02 o
 -35   5   6       58.59       77.66     14.89 o
 -33   5   6       66.70       55.05     11.80 o
 -31   5   6       24.66       22.42     10.07 o
 -29   5   6       31.95       24.93      9.17 o
 -27   5   6       25.58        8.67      7.43 o
 -25   5   6      718.13      703.26     20.87 o
 -23   5   6      666.70      662.05     13.61 o
 -21   5   6      192.72      180.49      7.68 o
 -19   5   6      838.27      854.56     14.56 o
 -17   5   6       64.28       57.99      4.70 o
 -15   5   6      793.20      829.55     11.93 o
 -13   5   6      320.30      346.86      7.04 o
 -11   5   6     1035.67      991.64     12.94 o
  -9   5   6     1220.66     1213.80     15.22 o
  -7   5   6       85.77       95.16      3.85 o
  -5   5   6     1107.91     1179.82     13.21 o
  -3   5   6      476.99      487.01      7.07 o
  -1   5   6      378.98      388.92      5.67 o
   1   5   6     4393.23     4303.07     38.49 o
   3   5   6      977.42      982.28     11.31 o
   5   5   6     2467.43     2436.94     23.21 o
   7   5   6       11.87        8.66      2.74 o
   9   5   6     1912.34     1861.87     20.47 o
  11   5   6      257.18      234.09      7.56 o
  13   5   6     1673.52     1769.75     22.15 o
  15   5   6      763.95      721.18     13.71 o
  17   5   6      243.41      197.33      8.08 o
  19   5   6      166.04      146.88      8.10 o
  21   5   6       19.16       13.55      6.49 o
  23   5   6      186.64      167.29      9.34 o
  25   5   6       18.27        2.43      7.51 o
  27   5   6       63.26       52.21     10.83 o
  29   5   6       30.12       26.83     11.20 o
  31   5   6       45.58       58.62     15.13 o
 -34   6   6      104.80       86.35     13.18 o
 -32   6   6        8.74       -4.46     10.23 o
 -30   6   6       30.75       27.60      9.84 o
 -28   6   6        3.36       -2.09      7.06 o
 -26   6   6       63.88       61.31      8.13 o
 -24   6   6      394.65      378.37     14.02 o
 -22   6   6      891.26      876.40     15.69 o
 -20   6   6       12.61       16.56      5.28 o
 -18   6   6     1062.58     1054.36     16.57 o
 -16   6   6      756.47      697.65     11.59 o
 -14   6   6      978.13      975.20     15.34 o
 -12   6   6      105.24      119.35      4.92 o
 -10   6   6      970.82      951.63     13.05 o
  -8   6   6      480.79      464.24      7.58 o
  -6   6   6      165.43      169.47      4.22 o
  -4   6   6      170.22      149.17      4.08 o
  -2   6   6      349.02      373.68      6.51 o
   0   6   6      709.02      776.85      9.31 o
   2   6   6      650.30      640.84      9.09 o
   4   6   6      562.45      586.30      8.06 o
   6   6   6      355.17      352.28      7.02 o
   8   6   6      613.24      622.25      9.89 o
  10   6   6      243.41      258.62      6.51 o
  12   6   6      527.70      481.54      9.72 o
  14   6   6       38.84       57.43      5.25 o
  16   6   6      725.69      703.01     13.99 o
  18   6   6        8.55        5.71      5.64 o
  20   6   6        2.84        2.22      6.11 o
  22   6   6      256.03      268.30     10.35 o
  24   6   6       24.56       14.93      7.41 o
  26   6   6        1.65        1.23      7.86 o
  28   6   6      119.52      135.08     13.02 o
  30   6   6       18.19       -0.61     21.72 o
 -33   7   6       21.08       50.38     12.89 o
 -31   7   6       24.89       14.15     11.23 o
 -29   7   6      138.53      134.94      9.86 o
 -27   7   6       12.89        2.44      7.37 o
 -25   7   6       49.81       54.60      8.75 o
 -23   7   6      220.42      183.84     10.09 o
 -21   7   6       86.63       86.65     10.43 o
 -19   7   6       81.44       80.60      6.17 o
 -17   7   6      119.77      121.76      5.80 o
 -15   7   6      314.48      317.01      8.07 o
 -13   7   6      378.56      373.05      9.45 o
 -11   7   6       91.92      103.01      5.45 o
  -9   7   6      147.15      136.92      7.46 o
  -7   7   6      215.29      205.90      6.81 o
  -5   7   6      491.58      458.12      9.06 o
  -3   7   6      165.97      165.06      4.96 o
  -1   7   6       73.13       66.83      3.44 o
   1   7   6      231.32      232.12      5.81 o
   3   7   6     1254.51     1172.93     14.68 o
   5   7   6      162.52      156.68      4.54 o
   7   7   6     1294.33     1278.50     16.44 o
   9   7   6      414.94      415.63      6.93 o
  11   7   6      650.17      587.92     10.43 o
  13   7   6      805.17      765.23     12.72 o
  15   7   6      566.19      539.17     11.84 o
  17   7   6       37.10       21.85      5.74 o
  19   7   6       92.13       69.41      6.93 o
  21   7   6      109.81       97.35      7.99 o
  23   7   6       95.23      119.72      8.80 o
  25   7   6       30.91       12.89      8.12 o
  27   7   6      186.73      212.28     11.75 o
 -32   8   6       64.79       84.40     21.85 o
 -30   8   6        6.02       20.71      9.99 o
 -28   8   6       36.76       30.88      8.77 o
 -26   8   6       30.27        8.20      8.95 o
 -24   8   6      291.58      265.96     13.31 o
 -22   8   6      105.55      103.86      9.68 o
 -20   8   6       93.94       75.21      8.50 o
 -18   8   6      150.25      168.90      7.83 o
 -16   8   6      369.51      349.14      9.42 o
 -14   8   6      742.26      727.61     15.02 o
 -12   8   6      445.97      454.02     19.25 o
 -10   8   6       76.17       89.45      7.64 o
  -8   8   6      383.00      372.69      9.00 o
  -6   8   6      332.69      326.76      8.24 o
  -4   8   6      468.40      445.47      9.36 o
  -2   8   6      112.27      113.28      4.86 o
   0   8   6      966.37      929.94     13.07 o
   2   8   6      182.73      163.16      6.05 o
   4   8   6      138.80      132.73      6.21 o
   6   8   6     1320.23     1218.51     14.32 o
   8   8   6      807.44      677.14     10.46 o
  10   8   6       14.13        5.75      3.73 o
  12   8   6      185.72      158.64      5.89 o
  14   8   6      586.60      590.55     11.84 o
  16   8   6      361.32      336.80     14.64 o
  18   8   6        3.28       -2.79      7.16 o
  20   8   6        9.76       -3.34      6.35 o
  22   8   6        7.43       -3.22      7.20 o
  24   8   6      189.39      213.95     11.34 o
  26   8   6       47.23       63.66      9.82 o
 -29   9   6        5.35       12.98      9.02 o
 -27   9   6       21.36       24.19      8.45 o
 -25   9   6       31.07       28.77      7.74 o
 -23   9   6      171.60      169.48     18.60 o
 -21   9   6      151.04      163.96     10.27 o
 -19   9   6       49.76       54.19     13.20 o
 -17   9   6        3.02       -6.33      6.33 o
 -15   9   6        2.41       -5.40      5.53 o
 -13   9   6       78.69       70.64      6.66 o
 -11   9   6      352.62      340.34     10.75 o
  -9   9   6      243.72      225.41      8.76 o
  -7   9   6      591.08      561.05     11.47 o
  -5   9   6      148.67      157.19      6.60 o
  -3   9   6      701.41      607.82     11.49 o
  -1   9   6      124.11      115.72      6.52 o
   1   9   6      146.50      145.55      8.33 o
   3   9   6        3.11       -2.50      3.87 o
   5   9   6      497.91      489.31     10.80 o
   7   9   6      169.71      170.12      5.52 o
   9   9   6      214.01      229.28      8.83 o
  11   9   6        9.61       11.20      4.05 o
  13   9   6       32.37       36.11      5.01 o
  15   9   6      260.92      255.29     12.86 o
  17   9   6       37.85       42.91      6.24 o
  19   9   6       12.97        3.99      6.25 o
  21   9   6       18.76       21.28      7.93 o
  23   9   6       84.92      101.01      9.13 o
  25   9   6        7.45       25.44      8.85 o
 -28  10   6        3.00       -0.44      8.33 o
 -26  10   6        4.82       -7.65      7.65 o
 -24  10   6       20.39       32.41     10.04 o
 -22  10   6       62.02       84.97      9.59 o
 -20  10   6       44.53       50.57      8.48 o
 -18  10   6        5.44       -2.05      6.95 o
 -16  10   6       39.58       45.15      7.17 o
 -14  10   6       75.67       81.67      7.49 o
 -12  10   6      178.61      154.62      8.25 o
 -10  10   6      189.23      161.56      8.22 o
  -8  10   6      215.54      201.36      8.09 o
  -6  10   6       87.70       85.64      6.37 o
  -4  10   6      150.10      132.63      9.79 o
  -2  10   6        5.94       14.86      7.64 o
   0  10   6      392.34      383.97      9.35 o
   2  10   6        2.02       -2.80      4.24 o
   4  10   6       92.55       89.44      5.10 o
   6  10   6        4.35        2.57      3.27 o
   8  10   6       86.61       78.99     10.56 o
  10  10   6      129.43      129.88      7.95 o
  12  10   6      102.28       87.79     19.43 o
  14  10   6      177.78      166.69     10.56 o
  16  10   6       20.65       25.45      7.49 o
  18  10   6        7.37        7.90      6.97 o
  20  10   6       78.86      103.80      9.28 o
  22  10   6       29.00       37.31     11.54 o
 -25  11   6        1.27        8.48      7.61 o
 -23  11   6       26.44       19.29      7.31 o
 -21  11   6       77.96       91.93      9.70 o
 -19  11   6       44.12       51.95      8.48 o
 -17  11   6      126.03      135.21     13.86 o
 -15  11   6       76.61       81.17     12.57 o
 -13  11   6       41.85       34.99      8.05 o
 -11  11   6       37.99       45.13      7.92 o
  -9  11   6       26.88       18.89      7.30 o
  -7  11   6       77.47       77.89      6.65 o
  -5  11   6      213.13      214.63      8.73 o
  -3  11   6        0.66       -1.72      5.30 o
  -1  11   6       20.93       24.23      5.55 o
   1  11   6      152.14      139.71      6.32 o
   3  11   6       15.72        4.25      4.35 o
   5  11   6        6.52       -3.48      4.76 o
   7  11   6       21.51       22.65     11.31 o
   9  11   6       16.39       17.02     12.16 o
  11  11   6       75.56       83.94     17.09 o
  13  11   6       71.19       76.52     20.38 o
  15  11   6      108.10      109.35     22.94 o
  17  11   6       55.50      110.20     24.16 o
  19  11   6       43.24       70.30     25.26 o
 -22  12   6       21.04       26.99      8.51 o
 -20  12   6        9.33       10.76     12.75 o
 -18  12   6       13.16       12.42     10.81 o
 -16  12   6        4.81       -7.94      7.94 o
 -14  12   6       15.50       21.36     10.16 o
 -12  12   6        9.30        5.61      7.85 o
 -10  12   6        0.72        8.34      7.45 o
  -8  12   6       58.91       59.11      8.43 o
  -6  12   6        7.08       -1.11      5.78 o
  -4  12   6      209.12      219.10      9.04 o
  -2  12   6       29.07       12.23      5.75 o
   0  12   6        2.97        1.88      6.98 o
   2  12   6        2.67       -2.48      5.29 o
   4  12   6       68.83       62.28      6.12 o
   6  12   6       21.52       14.18     12.48 o
   8  12   6       13.20       14.02     12.45 o
  10  12   6        3.20       22.35     13.21 o
  12  12   6      112.67      165.12     23.92 o
  14  12   6       13.12        4.52     20.38 o
  16  12   6       80.39       98.73     25.26 o
 -17  13   6       25.82       16.89     10.59 o
 -15  13   6       59.59       47.91     11.08 o
 -13  13   6       84.22       92.51     13.97 o
 -11  13   6       40.88       45.91      9.27 o
  -9  13   6       14.50       16.01     12.13 o
  -7  13   6       80.75       97.77      7.88 o
  -5  13   6       43.95       49.77      6.96 o
  -3  13   6       14.37       17.74      6.54 o
  -1  13   6       32.96       41.03      6.44 o
   1  13   6       11.81        9.73      7.14 o
   3  13   6       21.30       25.28      7.07 o
   5  13   6        3.32        9.72     18.12 o
   7  13   6        2.21        6.23     13.70 o
   9  13   6       83.58      120.77     17.07 o
  11  13   6       38.23       77.13     23.07 o
 -10  14   6       33.43       37.10     10.70 o
  -8  14   6       11.49        5.81      8.65 o
  -6  14   6       28.67       29.75      7.42 o
  -4  14   6        1.37       -6.64      6.64 o
  -2  14   6        8.98       13.77     11.04 o
   0  14   6       38.16       50.43      8.28 o
   2  14   6       35.50       57.20     13.30 o
   4  14   6       40.20       53.21     24.04 o
 -37   1   7       12.53       19.19     18.52 o
 -35   1   7       44.88       70.15     17.25 o
 -33   1   7      144.01      174.99     20.56 o
 -31   1   7       43.84       57.26     11.53 o
 -29   1   7       89.81       94.52     11.23 o
 -27   1   7     1243.59     1116.84     26.26 o
 -25   1   7      198.14      195.43      8.99 o
 -23   1   7      456.56      449.18     11.15 o
 -21   1   7     1807.67     1782.50     21.20 o
 -19   1   7      332.37      317.92      8.81 o
 -17   1   7     2604.46     2620.15     29.75 o
 -15   1   7     3643.10     3888.00     41.35 o
 -13   1   7     1366.81     1526.85     17.07 o
 -11   1   7     1425.49     1492.33     17.49 o
  -9   1   7    13652.49    15046.25    161.07 o
  -7   1   7     1376.59     1462.19     18.65 o
  -5   1   7     1460.34     1518.09     22.60 o
  -3   1   7     2187.12     2402.92     25.80 o
  -1   1   7     3479.62     3481.95     33.31 o
   1   1   7     1165.89     1111.25     14.24 o
   3   1   7     2114.56     2356.04     22.08 o
   5   1   7     3759.22     4014.06     35.87 o
   7   1   7     2389.03     2562.75     22.80 o
   9   1   7       47.70       64.06      3.04 o
  11   1   7     1879.86     1908.62     17.32 o
  13   1   7      317.50      313.87      8.99 o
  15   1   7      280.79      286.61      7.17 o
  17   1   7       11.23       14.15      4.55 o
  19   1   7      854.88      861.32     13.73 o
  21   1   7      451.18      441.91     15.54 o
  23   1   7       33.11       18.26      8.58 o
  25   1   7       64.03       59.69     24.41 o
  27   1   7       77.65      113.23     17.21 o
  29   1   7       71.24       93.34     18.81 o
  31   1   7       27.04       17.51     17.86 o
 -38   2   7      103.30      125.52     36.92 o
 -36   2   7       12.31        4.76     16.52 o
 -34   2   7      115.70      136.28     14.22 o
 -32   2   7      133.92      126.28     13.02 o
 -30   2   7      595.74      651.23     25.22 o
 -28   2   7      188.14      184.02     11.17 o
 -26   2   7     1225.45     1141.17     20.18 o
 -24   2   7      428.89      391.60     11.37 o
 -22   2   7     2113.81     2066.73     28.15 o
 -20   2   7     3679.36     3469.24     38.60 o
 -18   2   7      132.83      153.44      5.56 o
 -16   2   7     2745.64     2826.07     31.47 o
 -14   2   7     4374.39     4746.20     49.41 o
 -12   2   7       93.37       88.35      4.02 o
 -10   2   7     9496.35    11006.64    108.48 o
  -8   2   7     5393.67     5714.04     57.73 o
  -6   2   7    11664.47    12705.13    136.33 o
  -4   2   7      799.08      769.85     10.30 o
  -2   2   7     1438.06     1483.30     14.71 o
   0   2   7      277.55      296.62      5.05 o
   2   2   7    12043.41    12522.45    106.02 o
   4   2   7    13494.22    14001.77    111.66 o
   6   2   7     1373.49     1512.19     12.61 o
   8   2   7      436.35      438.41      5.85 o
  10   2   7      223.88      299.05      5.53 o
  12   2   7      479.57      490.23      7.89 o
  14   2   7      124.75      150.38      5.29 o
  16   2   7     2095.28     2151.21     26.70 o
  18   2   7     1986.60     1946.90     27.90 o
  20   2   7      490.78      505.63     13.62 o
  22   2   7       68.27       51.79      8.59 o
  24   2   7       23.29       19.65      9.30 o
  26   2   7       17.60       29.15     12.23 o
  28   2   7      300.17      353.87     23.56 o
  30   2   7       21.19       37.39     18.37 o
  32   2   7        2.30      -18.68     18.68 o
 -37   3   7      145.37      153.80     21.21 o
 -35   3   7       47.87       46.66     17.61 o
 -33   3   7      104.21      119.79     14.09 o
 -31   3   7      196.57      221.26     12.79 o
 -29   3   7       35.01       38.57      9.54 o
 -27   3   7      979.47      967.70     21.25 o
 -25   3   7      283.93      303.73     12.26 o
 -23   3   7      310.36      273.63      9.55 o
 -21   3   7      197.61      178.43      7.63 o
 -19   3   7      317.96      336.88     11.53 o
 -17   3   7       86.92       85.16      4.57 o
 -15   3   7      454.46      438.71      8.09 o
 -13   3   7     4197.63     4357.73     49.07 o
 -11   3   7     4026.53     4324.31     49.18 o
  -9   3   7     6664.02     7330.09     80.41 o
  -7   3   7      103.01      124.35      4.52 o
  -5   3   7     2600.30     2618.71     25.95 o
  -3   3   7       82.55       64.58      2.88 o
  -1   3   7     1013.73      888.50     11.38 o
   1   3   7      357.43      416.76      6.07 o
   3   3   7     4290.54     4471.75     35.58 o
   5   3   7     2927.36     3145.81     25.98 o
   7   3   7      115.62       94.56      4.19 o
   9   3   7      845.29      874.29      9.51 o
  11   3   7      543.59      513.20      8.70 o
  13   3   7     2082.91     2027.47     25.37 o
  15   3   7     1175.19     1205.21     19.06 o
  17   3   7     2156.65     2076.64     28.73 o
  19   3   7       19.63       13.26      6.43 o
  21   3   7      122.25      163.83      9.12 o
  23   3   7       76.86       61.36      9.64 o
  25   3   7      118.23      149.27     11.85 o
  27   3   7       34.36       56.27     11.28 o
  29   3   7       40.80       38.43     17.97 o
  31   3   7       41.67       33.28     25.63 o
 -36   4   7       71.07       73.98     15.33 o
 -34   4   7        9.44       -7.43     12.46 o
 -32   4   7       39.02       34.92     10.78 o
 -30   4   7      186.12      171.17     11.98 o
 -28   4   7      298.69      316.75     13.39 o
 -26   4   7      206.48      201.90     10.87 o
 -24   4   7      408.12      418.02     14.35 o
 -22   4   7       24.33       16.57      7.44 o
 -20   4   7      790.32      740.13     13.57 o
 -18   4   7      184.18      178.36      6.37 o
 -16   4   7      685.13      720.16     14.19 o
 -14   4   7      244.62      253.83      6.73 o
 -12   4   7      876.55      905.88     13.98 o
 -10   4   7     1502.86     1634.94     19.26 o
  -8   4   7     2916.76     3243.96     34.37 o
  -6   4   7       46.43       51.95      2.92 o
  -4   4   7     2759.89     2996.36     29.36 o
  -2   4   7       43.93       40.78      2.77 o
   0   4   7     2519.82     2591.88     26.07 o
   2   4   7     2361.71     2343.80     21.07 o
   4   4   7     3041.46     3018.23     24.96 o
   6   4   7      645.68      736.38      8.31 o
   8   4   7      139.91      162.70      4.88 o
  10   4   7       12.48        3.26      3.23 o
  12   4   7      276.09      262.21      7.45 o
  14   4   7      433.86      435.19     10.61 o
  16   4   7       69.60       67.92      6.72 o
  18   4   7      469.89      475.55     12.59 o
  20   4   7      287.27      281.54     10.47 o
  22   4   7       58.57       59.17      7.76 o
  24   4   7       63.55       71.40      9.87 o
  26   4   7        4.03       13.21     10.00 o
  28   4   7       40.72       74.10     11.50 o
  30   4   7       60.81       75.88     19.21 o
 -35   5   7        9.57        5.80     13.83 o
 -33   5   7       91.60      113.60     12.64 o
 -31   5   7       16.59       15.78      9.93 o
 -29   5   7       15.03       22.97      9.42 o
 -27   5   7      102.19       97.80      8.58 o
 -25   5   7       10.01        8.26      7.98 o
 -23   5   7      276.36      263.13     11.46 o
 -21   5   7     1012.75      947.95     18.89 o
 -19   5   7      153.80      153.94      6.83 o
 -17   5   7     1484.89     1444.93     18.84 o
 -15   5   7      219.94      209.43      6.69 o
 -13   5   7      365.21      358.85      8.78 o
 -11   5   7      992.00     1047.71     18.27 o
  -9   5   7     3836.22     4117.16     42.91 o
  -7   5   7      179.18      186.50      5.04 o
  -5   5   7     2690.42     2740.42     28.86 o
  -3   5   7        2.88        2.34      1.77 o
  -1   5   7     3031.32     3140.85     28.83 o
   1   5   7      895.58      911.25     11.58 o
   3   5   7     4933.57     5086.90     45.22 o
   5   5   7     1785.00     1695.44     17.42 o
   7   5   7      908.98      908.90     11.30 o
   9   5   7      262.91      266.79      6.41 o
  11   5   7     1064.96     1006.70     13.56 o
  13   5   7      557.09      531.84     10.64 o
  15   5   7      596.31      574.72     14.84 o
  17   5   7     1711.08     1667.91     25.09 o
  19   5   7       36.56       37.37      6.79 o
  21   5   7      234.33      240.42     10.11 o
  23   5   7        9.64        7.86      7.09 o
  25   5   7       20.62       24.59      9.68 o
  27   5   7       31.49       38.79     11.25 o
  29   5   7       10.55       14.38     11.45 o
 -34   6   7       22.23       26.54     12.20 o
 -32   6   7       96.05      112.87     12.33 o
 -30   6   7       92.92      105.31     18.16 o
 -28   6   7      218.89      224.43     10.65 o
 -26   6   7      130.91      153.74     11.73 o
 -24   6   7      243.00      228.32     11.05 o
 -22   6   7      424.01      424.31     11.63 o
 -20   6   7      493.85      476.01     11.34 o
 -18   6   7       76.38       78.99      7.01 o
 -16   6   7      971.55      921.83     14.09 o
 -14   6   7     1619.97     1593.33     22.03 o
 -12   6   7      229.11      232.36      9.76 o
 -10   6   7      517.43      579.96     13.10 o
  -8   6   7      933.43      925.96     11.53 o
  -6   6   7      648.55      703.98     10.43 o
  -4   6   7      289.28      334.65      7.64 o
  -2   6   7      704.64      660.19      9.34 o
   0   6   7       78.97       86.60      3.97 o
   2   6   7     1210.29     1216.53     14.55 o
   4   6   7     1795.04     1837.83     23.24 o
   6   6   7      801.18      750.53     10.07 o
   8   6   7      412.84      405.04      6.53 o
  10   6   7      153.71      139.33      5.31 o
  12   6   7       40.59       64.69      5.21 o
  14   6   7      416.32      432.66     10.89 o
  16   6   7      578.50      619.45     13.58 o
  18   6   7      155.05      134.38      7.69 o
  20   6   7       17.58       10.64      6.41 o
  22   6   7        2.97       -6.69      6.69 o
  24   6   7        3.73        1.64      7.58 o
  26   6   7       12.51        3.25      9.78 o
  28   6   7      161.81      191.43     14.40 o
 -33   7   7       49.87       67.62     13.42 o
 -31   7   7       10.95        1.14     15.69 o
 -29   7   7        1.84        1.76      8.00 o
 -27   7   7      321.24      322.77     12.25 o
 -25   7   7       36.78       52.90      8.82 o
 -23   7   7      115.27      118.72      9.29 o
 -21   7   7       68.51       61.21      6.40 o
 -19   7   7      556.12      565.06     17.28 o
 -17   7   7        4.78        3.17      4.48 o
 -15   7   7      138.64      150.06      8.95 o
 -13   7   7      559.81      581.60     11.73 o
 -11   7   7       87.62       78.12      5.68 o
  -9   7   7      863.85      839.69     13.79 o
  -7   7   7     1614.44     1568.66     21.09 o
  -5   7   7      562.02      554.14     10.44 o
  -3   7   7       88.24       79.96      4.78 o
  -1   7   7      578.10      579.23     11.25 o
   1   7   7      358.06      338.84      7.18 o
   3   7   7      632.63      626.59     10.31 o
   5   7   7      791.98      823.69      9.95 o
   7   7   7       42.11       36.72      3.94 o
   9   7   7      256.69      232.91      6.54 o
  11   7   7      520.31      488.10     10.02 o
  13   7   7      305.20      269.18      8.68 o
  15   7   7       64.92       59.77      6.03 o
  17   7   7       43.47       31.64      8.55 o
  19   7   7       39.95       33.21      6.56 o
  21   7   7       89.96       81.96      8.10 o
  23   7   7       13.36       10.75      7.41 o
  25   7   7       26.23       25.79      8.90 o
  27   7   7        8.97        5.98     11.13 o
 -32   8   7       20.00       23.19     12.15 o
 -30   8   7      100.32      113.40     11.04 o
 -28   8   7       86.51       97.76     10.62 o
 -26   8   7       14.07       16.02     10.19 o
 -24   8   7       55.63       65.83      9.95 o
 -22   8   7       68.58       48.72      8.82 o
 -20   8   7      238.82      208.38     10.89 o
 -18   8   7      336.11      353.41     11.08 o
 -16   8   7      122.77      128.46      9.09 o
 -14   8   7      347.20      324.12     10.59 o
 -12   8   7       51.96       47.92      7.68 o
 -10   8   7      300.65      266.94      9.41 o
  -8   8   7      163.69      159.80      6.46 o
  -6   8   7      510.81      478.39     10.29 o
  -4   8   7      422.59      375.72      9.01 o
  -2   8   7      306.13      265.71      8.03 o
   0   8   7       18.17       22.64      3.98 o
   2   8   7        8.35        4.93      3.81 o
   4   8   7       31.94       25.06      4.33 o
   6   8   7      140.39      130.86      5.14 o
   8   8   7      187.42      179.35      6.23 o
  10   8   7      100.81      101.52      5.54 o
  12   8   7      129.91      129.30      7.21 o
  14   8   7       13.18        8.36      5.65 o
  16   8   7       57.07       48.42      7.77 o
  18   8   7        2.39        5.78      6.33 o
  20   8   7        1.42        3.15      7.72 o
  22   8   7       35.92       29.74     10.36 o
  24   8   7       71.22       95.52     10.14 o
  26   8   7       22.92       38.96      9.72 o
 -29   9   7      109.65      133.67     13.64 o
 -27   9   7       55.94       52.82      8.97 o
 -25   9   7        1.93       -2.26      9.16 o
 -23   9   7       36.23       37.65      9.32 o
 -21   9   7       79.72       79.38      9.39 o
 -19   9   7       35.86       40.49      7.95 o
 -17   9   7       87.16       84.97      6.99 o
 -15   9   7       33.71       18.38      6.32 o
 -13   9   7      185.13      184.24     10.38 o
 -11   9   7      290.16      275.62     10.71 o
  -9   9   7     1643.69     1611.36     25.61 o
  -7   9   7     1105.06     1064.68     16.80 o
  -5   9   7      411.30      418.59     10.02 o
  -3   9   7       63.09       53.74      5.21 o
  -1   9   7      117.63      124.12      6.09 o
   1   9   7       23.80       21.59      4.56 o
   3   9   7      141.49      146.86      6.58 o
   5   9   7       15.22        7.23      3.88 o
   7   9   7       47.98       54.10      4.34 o
   9   9   7       23.04       21.97      4.30 o
  11   9   7       55.69       49.32      4.98 o
  13   9   7       63.63       63.20      5.76 o
  15   9   7        2.76        5.37      5.32 o
  17   9   7       59.76       75.31      8.61 o
  19   9   7        5.22        0.32     11.82 o
  21   9   7       11.05       16.12      8.47 o
  23   9   7        4.88        9.76      8.22 o
 -28  10   7       22.98       36.42      8.98 o
 -26  10   7       81.73       95.60      9.54 o
 -24  10   7       37.37       47.22     13.35 o
 -22  10   7       93.97       94.61     17.12 o
 -20  10   7      124.46      128.22     11.67 o
 -18  10   7       11.46        5.81      7.93 o
 -16  10   7       42.47       25.79     10.25 o
 -14  10   7       87.33       98.94      8.04 o
 -12  10   7      204.41      206.17      9.23 o
 -10  10   7      103.92      106.95      7.62 o
  -8  10   7      308.21      297.78      9.35 o
  -6  10   7       12.32        4.48      4.95 o
  -4  10   7      116.49      110.76      6.56 o
  -2  10   7       44.99       42.03      5.72 o
   0  10   7      231.88      221.00      9.38 o
   2  10   7       35.87       33.39      7.56 o
   4  10   7       19.00       21.83      4.00 o
   6  10   7       10.89       10.04      3.74 o
   8  10   7       98.98      109.25      5.07 o
  10  10   7       54.76       40.75      4.51 o
  12  10   7      161.68      175.62      7.32 o
  14  10   7        0.69       -0.70      4.90 o
  16  10   7       59.52       53.47      7.49 o
  18  10   7       31.19       27.67      7.76 o
  20  10   7        4.79        2.11      8.40 o
  22  10   7       19.83       31.81      9.68 o
 -25  11   7       37.37       39.81     13.12 o
 -23  11   7       18.55       21.02     10.66 o
 -21  11   7       52.64       53.04     14.00 o
 -19  11   7        6.34        1.06      8.20 o
 -17  11   7       77.64       98.30     12.99 o
 -15  11   7      122.32      132.20     17.27 o
 -13  11   7       66.81       56.79      8.80 o
 -11  11   7       69.53       70.90      8.54 o
  -9  11   7       69.63       87.27      8.59 o
  -7  11   7       26.82       15.40      6.38 o
  -5  11   7       13.05        6.45      5.80 o
  -3  11   7      183.73      193.21      8.33 o
  -1  11   7      268.21      264.36      9.41 o
   1  11   7        2.26       -0.51      4.74 o
   3  11   7       86.44      102.80      5.86 o
   5  11   7       14.50       14.07      3.79 o
   7  11   7       23.55       12.04     19.53 o
   9  11   7       85.07       81.29     14.24 o
  11  11   7       16.35        0.49     17.57 o
  13  11   7      154.84      218.33     25.63 o
  15  11   7       79.91      118.99     24.65 o
  17  11   7       49.24       32.50      9.09 o
  19  11   7       41.63       45.79     11.37 o
 -22  12   7       17.71       16.23     15.87 o
 -20  12   7       18.90       11.21     12.12 o
 -18  12   7        3.22       -7.88      7.88 o
 -16  12   7        2.32       -4.80      7.65 o
 -14  12   7       29.09       29.63     10.74 o
 -12  12   7        8.23       11.37      8.36 o
 -10  12   7        2.82        0.76      7.63 o
  -8  12   7        1.68       -3.86      6.24 o
  -6  12   7      135.06      146.84      8.35 o
  -4  12   7       31.14       25.52      6.50 o
  -2  12   7       29.37       33.18      9.05 o
   0  12   7        4.56       10.80      6.13 o
   2  12   7       10.15        6.80      6.13 o
   4  12   7       26.87       35.38      5.85 o
   6  12   7        9.03        3.28     12.28 o
   8  12   7       74.02       78.82     14.75 o
  10  12   7       38.40       55.16     20.87 o
  12  12   7       25.75       31.73     20.50 o
  14  12   7       53.30       70.42     23.19 o
 -17  13   7        6.28        4.60     24.16 o
 -15  13   7       13.86       28.64     11.59 o
 -13  13   7       73.61       71.66     13.97 o
 -11  13   7        5.41       -2.84     10.35 o
  -9  13   7       38.08       29.84      8.47 o
  -7  13   7       10.74        5.45      7.43 o
  -5  13   7       41.35       40.56      7.34 o
  -3  13   7       32.73       41.06      7.03 o
  -1  13   7       29.74       37.80      6.82 o
   1  13   7       87.19       93.06      8.62 o
   3  13   7        8.80       11.25      7.75 o
   5  13   7       91.68      112.59     16.06 o
   7  13   7       25.58       48.03     15.36 o
   9  13   7       14.46       21.60     19.65 o
  -8  14   7        9.37        5.15      8.71 o
  -6  14   7       24.25       16.77      7.45 o
  -4  14   7        6.81       16.24      9.34 o
  -2  14   7       17.59       15.34      8.41 o
   0  14   7       22.67       33.28      8.42 o
   2  14   7        0.89        3.42     22.21 o
 -38   0   8      127.14      181.23     30.63 o
 -36   0   8      197.32      219.19     31.36 o
 -34   0   8       18.77       25.38     22.70 o
 -32   0   8      437.40      558.22     37.71 o
 -30   0   8      344.24      317.72     19.36 o
 -28   0   8      415.15      395.66     28.74 o
 -26   0   8      287.74      270.03     20.81 o
 -24   0   8      405.09      377.30     17.96 o
 -22   0   8      552.44      611.11     24.09 o
 -20   0   8    12713.69    12618.31    178.50 o
 -18   0   8      665.97      661.19     16.80 o
 -16   0   8      344.32      350.94     11.71 o
 -14   0   8      549.69      611.30     14.58 o
 -12   0   8      294.92      366.16     11.78 o
 -10   0   8     1116.75     1213.34     18.70 o
  -8   0   8     2023.56     1967.39     27.37 o
  -6   0   8     1979.82     1945.41     49.09 o
  -4   0   8     2724.33     2660.96     40.39 o
  -2   0   8    14515.95    14299.01    197.14 o
   0   0   8    12475.77    12524.51    150.03 o
   2   0   8     2961.47     2841.49     37.23 o
   4   0   8     4013.49     4042.44     51.37 o
   6   0   8    11785.95    12518.59    167.45 o
   8   0   8      343.98      333.78      9.00 o
  10   0   8      813.24      784.48     14.56 o
  12   0   8      958.22      901.09     16.56 o
  14   0   8     3533.51     3448.59     66.32 o
  16   0   8      702.43      731.69     19.45 o
  18   0   8     2319.80     2354.15     80.06 o
  20   0   8       61.08       62.79     11.78 o
  22   0   8       12.14      -12.33     18.18 o
  24   0   8       99.47      102.27     23.43 o
  26   0   8      158.00      177.33     27.58 o
  28   0   8       15.73       21.60     24.16 o
  30   0   8      144.38      157.19     31.36 o
 -37   1   8      118.73      116.55     19.83 o
 -35   1   8       86.67       98.17     18.42 o
 -33   1   8      136.61      173.40     18.40 o
 -31   1   8       94.48       99.06     12.11 o
 -29   1   8      166.98      171.05     13.00 o
 -27   1   8     1592.89     1502.02     24.26 o
 -25   1   8      750.12      760.80     15.86 o
 -23   1   8      809.48      816.38     15.49 o
 -21   1   8      892.70      866.83     14.37 o
 -19   1   8       38.72       55.45      5.28 o
 -17   1   8      278.50      265.68      7.66 o
 -15   1   8      144.79      145.00      5.67 o
 -13   1   8     1202.93     1364.83     15.95 o
 -11   1   8     7240.73     7538.15     75.83 o
  -9   1   8     3656.84     3711.93     42.79 o
  -7   1   8     2736.36     3032.02     32.30 o
  -5   1   8    13870.62    14708.32    143.50 o
  -3   1   8     6281.37     7074.15     65.35 o
  -1   1   8      489.87      533.81      7.31 o
   1   1   8     3604.03     3497.27     31.67 o
   3   1   8     4523.38     4727.41     41.94 o
   5   1   8    11264.14    12334.25    104.94 o
   7   1   8     4858.43     4750.33     40.12 o
   9   1   8     2998.09     3133.37     27.84 o
  11   1   8     1880.45     1949.34     20.06 o
  13   1   8      452.53      386.84     10.33 o
  15   1   8      479.18      432.53      9.41 o
  17   1   8      919.75      879.98     23.46 o
  19   1   8      234.11      222.99     10.96 o
  21   1   8       37.91       31.62      8.70 o
  23   1   8      114.78      120.32     12.39 o
  25   1   8      221.03      256.05     19.88 o
  27   1   8      248.96      247.95     20.75 o
  29   1   8      172.12      181.27     21.65 o
  31   1   8       78.86       77.02     20.71 o
 -38   2   8       11.17       60.28     20.71 o
 -36   2   8       34.21       48.07     18.44 o
 -34   2   8       56.47       71.98     21.46 o
 -32   2   8      115.27      120.95     13.62 o
 -30   2   8      371.75      365.01     17.01 o
 -28   2   8      187.30      179.73     11.22 o
 -26   2   8      702.85      654.61     15.14 o
 -24   2   8      831.42      731.13     15.11 o
 -22   2   8      117.82      120.71     10.56 o
 -20   2   8      454.16      462.71     10.63 o
 -18   2   8      534.08      538.33     11.81 o
 -16   2   8        5.21        7.55      3.09 o
 -14   2   8      877.60      871.18     12.91 o
 -12   2   8     2075.42     2218.14     23.34 o
 -10   2   8     2028.27     1985.31     22.69 o
  -8   2   8     1037.57     1083.43     15.17 o
  -6   2   8     1982.30     2096.91     25.70 o
  -4   2   8     1803.98     2052.09     21.14 o
  -2   2   8     2106.39     2186.07     22.31 o
   0   2   8     3098.10     3190.86     48.16 o
   2   2   8      674.33      638.64      8.34 o
   4   2   8      189.13      210.43      6.17 o
   6   2   8      328.69      316.66      5.97 o
   8   2   8     1096.05     1169.56     13.47 o
  10   2   8      933.34      930.85     10.25 o
  12   2   8        8.62        4.88      2.66 o
  14   2   8     1100.14     1054.29     16.06 o
  16   2   8      379.04      345.57     11.15 o
  18   2   8       11.35        5.84      6.71 o
  20   2   8      470.75      463.39     14.93 o
  22   2   8      254.26      268.11     12.56 o
  24   2   8      379.42      407.76     15.61 o
  26   2   8       49.76       50.86     26.91 o
  28   2   8        9.75       30.72     34.42 o
  30   2   8       30.96       10.07     19.01 o
 -37   3   8       52.66       56.29     29.53 o
 -35   3   8       35.81       38.71     13.73 o
 -33   3   8       14.52       -5.06     13.62 o
 -31   3   8      218.06      261.93     16.04 o
 -29   3   8      107.47      112.48     13.63 o
 -27   3   8        7.65        3.35      8.24 o
 -25   3   8      527.98      512.17     15.57 o
 -23   3   8      972.05      984.16     17.47 o
 -21   3   8     2325.64     2236.21     29.89 o
 -19   3   8      502.48      503.23     11.36 o
 -17   3   8      125.70      137.41      5.42 o
 -15   3   8      324.42      342.93      7.44 o
 -13   3   8      654.43      724.46     11.35 o
 -11   3   8     3023.26     3117.61     37.00 o
  -9   3   8     2148.83     2363.72     28.81 o
  -7   3   8     1780.25     1878.30     23.54 o
  -5   3   8     4862.53     5393.84     50.82 o
  -3   3   8     1071.21     1104.73     12.89 o
  -1   3   8      311.92      308.46      8.38 o
   1   3   8      602.87      719.08      9.67 o
   3   3   8     1680.48     1814.55     18.13 o
   5   3   8      533.34      538.15      7.16 o
   7   3   8     2238.74     2398.52     22.17 o
   9   3   8     1734.12     1798.64     20.97 o
  11   3   8      284.86      300.57      6.39 o
  13   3   8     1064.67     1017.67     15.52 o
  15   3   8      520.49      488.09     12.45 o
  17   3   8       46.53       29.69      8.17 o
  19   3   8      220.06      223.78      9.59 o
  21   3   8      378.14      411.02     14.72 o
  23   3   8       38.71       44.27      9.61 o
  25   3   8      127.03      184.25     12.86 o
  27   3   8      259.70      306.76     17.84 o
  29   3   8       90.73      106.21     26.97 o
 -36   4   8       68.51       60.85     15.46 o
 -34   4   8       80.73       72.93     25.24 o
 -32   4   8      103.23      113.70     11.84 o
 -30   4   8      174.16      170.41     11.99 o
 -28   4   8       23.09       14.42      8.87 o
 -26   4   8      384.95      372.57     14.51 o
 -24   4   8     1168.30     1128.37     25.58 o
 -22   4   8      443.75      445.41     13.66 o
 -20   4   8      747.39      757.83     22.89 o
 -18   4   8       77.25       68.60      5.04 o
 -16   4   8     1105.67     1101.88     15.40 o
 -14   4   8       18.39       28.81      4.30 o
 -12   4   8      633.33      592.61     11.51 o
 -10   4   8     2121.27     2227.71     25.28 o
  -8   4   8      199.71      227.36      6.14 o
  -6   4   8     1904.26     1912.70     20.23 o
  -4   4   8     2610.46     2687.92     26.99 o
  -2   4   8     1610.33     1720.23     18.45 o
   0   4   8      818.92      840.73     10.70 o
   2   4   8      327.10      291.43      5.96 o
   4   4   8      580.52      598.87      8.60 o
   6   4   8     5667.84     5891.22     60.34 o
   8   4   8      198.38      191.78      5.66 o
  10   4   8     1249.46     1235.96     13.79 o
  12   4   8      955.07      891.90     14.15 o
  14   4   8      888.93      838.95     15.39 o
  16   4   8      518.80      471.99     12.23 o
  18   4   8      733.79      770.49     16.00 o
  20   4   8      158.94      149.90      8.80 o
  22   4   8      241.50      246.88     10.63 o
  24   4   8      167.42      166.50     11.77 o
  26   4   8      113.16      136.12     12.38 o
  28   4   8       10.41       18.49     13.30 o
  30   4   8       81.92      104.27     22.88 o
 -35   5   8       32.90       21.66     14.71 o
 -33   5   8       36.25       43.76     13.93 o
 -31   5   8        0.31        4.48      9.97 o
 -29   5   8      127.02      122.92     10.74 o
 -27   5   8      308.86      317.45     13.99 o
 -25   5   8      516.40      553.35     16.04 o
 -23   5   8      446.30      434.30     13.99 o
 -21   5   8      812.77      790.19     19.64 o
 -19   5   8       39.86       38.24      6.55 o
 -17   5   8      179.44      165.63      6.32 o
 -15   5   8      152.90      147.92      5.12 o
 -13   5   8      479.14      491.01      9.29 o
 -11   5   8      178.63      167.82      5.61 o
  -9   5   8      173.47      187.75      5.91 o
  -7   5   8     4647.87     4758.94     45.57 o
  -5   5   8      525.06      567.84      8.57 o
  -3   5   8     2079.88     2213.97     25.01 o
  -1   5   8      161.20      184.03      4.99 o
   1   5   8      840.03      867.85     12.48 o
   3   5   8      407.16      336.30      7.06 o
   5   5   8      961.24     1033.56     12.43 o
   7   5   8      282.40      245.44      6.14 o
   9   5   8       89.61       69.88      3.33 o
  11   5   8     1126.03     1070.97     16.66 o
  13   5   8      377.30      320.33      9.83 o
  15   5   8      249.87      218.39      8.71 o
  17   5   8       15.51       17.34      6.28 o
  19   5   8      385.64      425.00     15.41 o
  21   5   8       36.57       47.73      7.59 o
  23   5   8       22.07       18.52      7.63 o
  25   5   8        1.89       -0.92      9.60 o
  27   5   8       36.29       41.40     11.73 o
  29   5   8       11.23       25.71     12.47 o
 -34   6   8       34.43       48.74     11.94 o
 -32   6   8      207.83      234.72     19.46 o
 -30   6   8       65.97       65.51     10.56 o
 -28   6   8       82.85       91.96     10.49 o
 -26   6   8      244.64      267.66     12.64 o
 -24   6   8      138.02      142.95      8.07 o
 -22   6   8       49.89       38.68      6.32 o
 -20   6   8      112.87      122.04      7.04 o
 -18   6   8      150.39      155.23      6.98 o
 -16   6   8      124.35      128.22      8.30 o
 -14   6   8        8.63        0.45      4.91 o
 -12   6   8      660.67      649.26     13.10 o
 -10   6   8      447.18      456.60      9.94 o
  -8   6   8     1451.38     1441.83     17.99 o
  -6   6   8     1547.70     1465.55     16.58 o
  -4   6   8     1406.34     1367.58     15.66 o
  -2   6   8      405.13      392.08      8.98 o
   0   6   8      962.69      950.17     13.54 o
   2   6   8      276.93      280.40      8.27 o
   4   6   8      139.43      133.52      4.56 o
   6   6   8     1012.74     1003.19     12.40 o
   8   6   8       15.36        8.71      3.47 o
  10   6   8      206.28      175.83      6.54 o
  12   6   8      120.98      143.82      6.93 o
  14   6   8      240.39      246.49      9.18 o
  16   6   8        5.67        3.80      5.67 o
  18   6   8      131.42      116.59      7.87 o
  20   6   8       51.62       56.31      7.46 o
  22   6   8       53.39       59.79      8.01 o
  24   6   8       63.26       70.72      9.26 o
  26   6   8       12.82        0.73     10.55 o
  28   6   8        1.82       -4.14     11.49 o
 -33   7   8       35.79       36.23     13.14 o
 -31   7   8        7.70       20.11     14.33 o
 -29   7   8       16.89        5.82      8.60 o
 -27   7   8       18.21        4.37      9.11 o
 -25   7   8        9.05       -4.59      7.90 o
 -23   7   8      197.58      190.33     16.61 o
 -21   7   8      390.94      391.03     11.30 o
 -19   7   8      568.56      568.89     14.33 o
 -17   7   8      140.14      149.39      7.32 o
 -15   7   8      223.65      199.49      7.60 o
 -13   7   8      184.04      148.46      6.74 o
 -11   7   8      133.04      121.39      6.07 o
  -9   7   8       48.77       46.77      5.66 o
  -7   7   8      196.27      194.94      6.99 o
  -5   7   8      267.48      261.23      7.80 o
  -3   7   8     1076.62      981.50     13.87 o
  -1   7   8      570.60      589.47     10.26 o
   1   7   8      160.96      178.47      6.58 o
   3   7   8     1703.42     1657.78     21.17 o
   5   7   8      573.56      554.79      9.03 o
   7   7   8       63.11       66.84      6.50 o
   9   7   8       97.42       97.70      5.42 o
  11   7   8       99.85       96.93      5.81 o
  13   7   8      190.54      192.75      7.82 o
  15   7   8      209.61      181.46      9.56 o
  17   7   8       28.58       33.76      6.20 o
  19   7   8       43.03       42.86      7.15 o
  21   7   8       19.67        8.43      8.42 o
  23   7   8      138.31      178.44     10.49 o
  25   7   8       14.38       22.80      8.94 o
  27   7   8      109.09      109.84     23.07 o
 -32   8   8        2.27       -8.22     12.07 o
 -30   8   8       51.33       59.88     10.17 o
 -28   8   8       83.00      100.47     12.27 o
 -26   8   8       39.17       25.83      9.81 o
 -24   8   8      262.13      277.22     13.83 o
 -22   8   8       72.95       96.66     13.12 o
 -20   8   8      517.23      513.99     13.69 o
 -18   8   8      283.64      268.57     17.37 o
 -16   8   8      161.43      143.77      8.31 o
 -14   8   8       54.62       53.01      6.53 o
 -12   8   8       50.74       42.74      8.74 o
 -10   8   8        0.88       -5.80      5.80 o
  -8   8   8      383.88      379.82      9.94 o
  -6   8   8     1633.20     1697.82     23.21 o
  -4   8   8      249.82      254.58      8.21 o
  -2   8   8      385.93      389.58      9.52 o
   0   8   8      343.31      352.50      9.31 o
   2   8   8     1112.06     1077.91     15.37 o
   4   8   8       12.19       12.48      3.88 o
   6   8   8      310.23      278.91      7.57 o
   8   8   8       89.46       90.23      5.64 o
  10   8   8        7.31        5.37      4.69 o
  12   8   8      387.25      387.36     10.68 o
  14   8   8       92.21       88.15      6.93 o
  16   8   8       57.39       60.33      7.50 o
  18   8   8      259.18      279.16     11.15 o
  20   8   8       40.49       41.87      9.35 o
  22   8   8        8.56        3.01      8.25 o
  24   8   8      111.87      136.32     11.01 o
 -29   9   8        7.12        2.31      9.12 o
 -27   9   8        4.68        2.29     10.52 o
 -25   9   8      110.30      127.51     11.90 o
 -23   9   8       47.85       36.61      9.81 o
 -21   9   8      116.06      118.62     10.28 o
 -19   9   8       10.20        5.74      7.79 o
 -17   9   8       27.75       26.18      8.84 o
 -15   9   8      212.97      224.44      9.80 o
 -13   9   8      216.41      211.43      9.37 o
 -11   9   8      147.08      148.39     10.62 o
  -9   9   8      109.56      109.05      9.85 o
  -7   9   8      202.81      208.98      7.89 o
  -5   9   8       54.06       57.46      5.53 o
  -3   9   8      141.62      154.66      9.78 o
  -1   9   8        0.34       -2.12      4.65 o
   1   9   8       10.79        8.46      4.67 o
   3   9   8       99.40       91.28      5.18 o
   5   9   8      278.90      297.11      7.78 o
   7   9   8      343.01      341.14     16.73 o
   9   9   8       44.11       42.12      5.06 o
  11   9   8       57.13       52.54      5.65 o
  13   9   8       23.61       14.20      5.62 o
  15   9   8       50.91       60.80      6.77 o
  17   9   8       75.33       94.89     10.97 o
  19   9   8        2.89       -5.96      6.91 o
  21   9   8        9.49        9.93      7.82 o
  23   9   8       12.23       15.38      8.75 o
 -28  10   8        5.20       -0.33     12.96 o
 -26  10   8       78.07      109.58     27.90 o
 -24  10   8       15.65        8.77      9.80 o
 -22  10   8        3.04       -8.82      8.82 o
 -20  10   8       26.70       23.96     13.30 o
 -18  10   8       10.90       -1.20      7.92 o
 -16  10   8        6.75       -1.30      7.45 o
 -14  10   8       23.64       20.37      6.86 o
 -12  10   8       85.38       90.40      8.23 o
 -10  10   8      459.72      448.98     13.04 o
  -8  10   8      176.22      162.02      7.46 o
  -6  10   8      189.78      188.25      8.09 o
  -4  10   8       18.25       18.52      5.30 o
  -2  10   8       48.72       59.64      5.83 o
   0  10   8       27.08       25.76      5.47 o
   2  10   8       20.72       19.46      4.98 o
   4  10   8       25.54       15.51      4.24 o
   6  10   8      122.43      123.56      6.26 o
   8  10   8       41.47       37.85      4.84 o
  10  10   8       57.86       57.33      5.49 o
  12  10   8       65.18       65.54      5.87 o
  14  10   8       57.43       72.51      9.44 o
  16  10   8        8.57        5.29      6.24 o
  18  10   8       62.50       39.90      8.75 o
  20  10   8        6.70       19.21      9.02 o
 -25  11   8       34.86       51.59     11.13 o
 -23  11   8       35.38       41.37     10.40 o
 -21  11   8       34.12       31.48     13.26 o
 -19  11   8       46.17       48.54     10.63 o
 -17  11   8       95.51       99.01     15.63 o
 -15  11   8      203.69      230.64     15.43 o
 -13  11   8       67.79       59.45      7.91 o
 -11  11   8       27.98       20.85     10.07 o
  -9  11   8       28.21       49.45      7.35 o
  -7  11   8       58.61       48.47      6.89 o
  -5  11   8       10.94        9.52      5.94 o
  -3  11   8       75.45       57.93      6.58 o
  -1  11   8       10.22       -0.15      5.43 o
   1  11   8        7.17        4.23      5.38 o
   3  11   8        0.23       -4.11      4.11 o
   5  11   8        1.36       -4.32      4.32 o
   7  11   8       27.25       18.36      5.07 o
   9  11   8      126.27      128.93      8.58 o
  11  11   8      164.23      191.50     11.25 o
  13  11   8      145.41      134.60     14.10 o
  15  11   8      187.15      202.29      9.88 o
  17  11   8       95.49      109.56      9.85 o
 -20  12   8       18.51        4.73      9.38 o
 -18  12   8       47.10       43.83      9.40 o
 -16  12   8        3.32      -15.30     24.47 o
 -14  12   8       24.96       29.03     11.80 o
 -12  12   8        5.37        1.03      8.90 o
 -10  12   8        5.52       -6.82      7.72 o
  -8  12   8        8.18       -2.25      6.64 o
  -6  12   8        6.62        3.95      6.52 o
  -4  12   8       35.61       39.58      6.73 o
  -2  12   8       30.47       30.99      6.42 o
   0  12   8       12.06        5.70      5.70 o
   2  12   8       23.91       17.56      5.71 o
   4  12   8        7.87        5.45      5.60 o
   6  12   8       20.94       17.40      6.27 o
   8  12   8       11.38        6.27     13.55 o
  10  12   8       41.94       67.12     20.99 o
  12  12   8       71.43       79.08     24.41 o
  14  12   8       98.05      124.73     25.87 o
 -15  13   8       23.39       42.45     15.19 o
 -13  13   8       11.95       17.87     11.88 o
 -11  13   8        5.46        1.20      8.71 o
  -9  13   8       22.19       -2.35     18.03 o
  -7  13   8        9.62       -7.57      7.57 o
  -5  13   8        8.85        1.96      6.69 o
  -3  13   8       13.77        6.66     10.23 o
  -1  13   8       11.30        7.67      6.49 o
   1  13   8       32.81       45.66      8.18 o
   3  13   8       29.92       29.48      6.86 o
   5  13   8       32.48       23.19     22.09 o
   7  13   8       27.28       42.32     19.47 o
   9  13   8        8.28      -19.65     19.65 o
  -6  14   8        3.81       21.60     13.79 o
  -4  14   8       17.41       28.06      8.93 o
  -2  14   8       22.52       27.96      8.74 o
 -37   1   9       64.31      124.00     32.83 o
 -35   1   9       70.10      110.10     35.76 o
 -33   1   9       10.87       16.19     11.59 o
 -31   1   9        4.86       15.63     11.05 o
 -29   1   9       64.26       69.67      9.32 o
 -27   1   9      312.21      275.49     12.35 o
 -25   1   9      640.71      617.94     14.84 o
 -23   1   9     1768.51     1826.50     26.55 o
 -21   1   9      144.27      127.85      6.97 o
 -19   1   9      489.70      453.71     10.52 o
 -17   1   9      151.11      146.95      6.07 o
 -15   1   9      338.49      315.27      8.08 o
 -13   1   9     3948.05     4163.01     40.89 o
 -11   1   9        8.04       11.64      2.77 o
  -9   1   9      305.12      336.80      9.05 o
  -7   1   9     9169.32     9503.77     87.29 o
  -5   1   9     1289.78     1186.49     15.16 o
  -3   1   9     6980.43     7249.78     72.73 o
  -1   1   9     3862.69     4501.27     40.19 o
   1   1   9     8607.22     9124.94     78.40 o
   3   1   9      978.24     1099.95     13.33 o
   5   1   9      116.23      121.94      3.76 o
   7   1   9        6.36       -2.59      2.59 o
   9   1   9      525.94      489.13      7.99 o
  11   1   9        1.27       -3.06      3.06 o
  13   1   9      188.50      197.01      5.91 o
  15   1   9     2244.87     2264.71     55.55 o
  17   1   9        7.07       16.44      9.24 o
  19   1   9      580.87      604.11     36.47 o
  21   1   9       46.01       48.57     10.87 o
  23   1   9       14.51        5.43     13.78 o
  25   1   9       26.71       12.10     15.23 o
  27   1   9       17.66       23.59     16.17 o
  29   1   9        3.48       21.95     17.89 o
 -38   2   9      274.84      319.26     36.37 o
 -36   2   9      179.33      248.37     22.79 o
 -34   2   9       30.88       45.18     12.98 o
 -32   2   9      100.67      150.04     31.22 o
 -30   2   9       71.90       76.83     12.08 o
 -28   2   9        2.10       -8.08      8.08 o
 -26   2   9     1149.83     1141.55     20.56 o
 -24   2   9      507.22      519.99     13.47 o
 -22   2   9      537.64      497.89     12.75 o
 -20   2   9      238.99      226.62      7.75 o
 -18   2   9       31.53       23.22      5.08 o
 -16   2   9      152.33      149.24      5.90 o
 -14   2   9     1927.11     1956.42     23.39 o
 -12   2   9     7017.33     7801.25     78.81 o
 -10   2   9     1945.32     1936.29     22.62 o
  -8   2   9     1100.32     1139.95     16.24 o
  -6   2   9      618.92      639.38     10.79 o
  -4   2   9     3259.99     3471.54     33.94 o
  -2   2   9     1822.02     1979.05     19.51 o
   0   2   9     5249.33     5235.06     49.65 o
   2   2   9     1632.20     1853.56     18.69 o
   4   2   9      680.62      666.65     11.34 o
   6   2   9      303.17      296.38      5.70 o
   8   2   9      322.56      337.61      6.56 o
  10   2   9      702.32      706.36      8.84 o
  12   2   9      786.48      769.63     10.80 o
  14   2   9     4676.88     4588.22     55.72 o
  16   2   9      140.91      129.19      7.95 o
  18   2   9      139.55      146.15      8.83 o
  20   2   9      272.61      263.08     11.95 o
  22   2   9      134.12      125.35     10.83 o
  24   2   9      100.67      125.77     13.80 o
  26   2   9       30.54       12.66     16.02 o
  28   2   9        4.26        7.02     16.88 o
  30   2   9        6.57       -5.36     18.81 o
 -37   3   9      120.22      175.73     22.15 o
 -35   3   9       41.47       27.71     13.38 o
 -33   3   9       76.59       64.96     13.60 o
 -31   3   9      252.25      279.11     16.54 o
 -29   3   9      254.83      254.10     12.85 o
 -27   3   9      122.15      120.60     10.21 o
 -25   3   9      206.89      192.28     10.93 o
 -23   3   9       90.51       99.53     11.50 o
 -21   3   9      167.47      162.51      7.92 o
 -19   3   9      516.99      501.36     11.69 o
 -17   3   9      765.71      774.10     11.83 o
 -15   3   9      704.18      772.15     12.47 o
 -13   3   9     1514.72     1508.47     22.04 o
 -11   3   9     1165.18     1335.99     18.77 o
  -9   3   9       31.06       37.96      4.19 o
  -7   3   9     2626.52     2824.43     33.89 o
  -5   3   9      885.15      943.71     11.86 o
  -3   3   9     1787.45     1765.31     19.09 o
  -1   3   9     1916.27     1923.31     19.15 o
   1   3   9     1150.78     1266.04     13.88 o
   3   3   9      934.54      842.48     10.56 o
   5   3   9      938.92      929.23     11.45 o
   7   3   9     1868.96     1879.40     19.26 o
   9   3   9      894.82      875.58     10.67 o
  11   3   9      348.02      317.41      7.83 o
  13   3   9      738.52      760.74     14.63 o
  15   3   9        1.68       -5.90      5.90 o
  17   3   9       11.60        4.25      6.27 o
  19   3   9      181.72      187.48     10.52 o
  21   3   9        2.87        6.14      8.50 o
  23   3   9        6.06        4.99      9.19 o
  25   3   9        4.59       -1.84      9.51 o
  27   3   9       24.83       15.86     17.07 o
  29   3   9       49.07       46.64     18.50 o
 -36   4   9        1.61        3.41     13.58 o
 -34   4   9       71.94       69.78     14.11 o
 -32   4   9       43.21       38.02     13.01 o
 -30   4   9       69.57       67.71     10.37 o
 -28   4   9       10.38       16.53      8.96 o
 -26   4   9        2.85       -8.08      8.08 o
 -24   4   9      672.04      648.50     17.33 o
 -22   4   9      382.81      335.95     12.73 o
 -20   4   9      805.02      702.71     13.89 o
 -18   4   9      139.81      140.42      6.54 o
 -16   4   9       29.66       44.88      4.80 o
 -14   4   9     1046.15     1134.59     17.27 o
 -12   4   9      447.30      458.42      9.90 o
 -10   4   9      456.29      443.95      8.87 o
  -8   4   9     1892.60     2007.90     23.43 o
  -6   4   9       74.52       66.87      4.54 o
  -4   4   9     4147.08     4347.58     42.05 o
  -2   4   9      161.04      175.72      6.08 o
   0   4   9     2521.06     2569.91     24.62 o
   2   4   9       18.92       17.22      2.89 o
   4   4   9      861.94      811.81     11.41 o
   6   4   9      389.28      380.45      7.44 o
   8   4   9       35.61       45.65      3.38 o
  10   4   9      788.28      765.03     10.46 o
  12   4   9      358.42      350.41     10.42 o
  14   4   9      289.03      293.05     12.06 o
  16   4   9      429.41      407.65     12.29 o
  18   4   9        3.47       -0.48      6.46 o
  20   4   9        6.76        5.50      6.67 o
  22   4   9       26.56       17.35      8.98 o
  24   4   9        6.53        3.17      9.56 o
  26   4   9        0.17       -3.62     10.22 o
  28   4   9        3.73       -7.15     14.02 o
 -35   5   9        0.41       -1.42     13.87 o
 -33   5   9       47.76       56.83     11.84 o
 -31   5   9       51.74       57.00     12.84 o
 -29   5   9       69.46       79.74     10.59 o
 -27   5   9       35.16       38.63      8.76 o
 -25   5   9      353.40      328.06     13.68 o
 -23   5   9      313.71      306.42     12.55 o
 -21   5   9     1210.56     1110.14     21.35 o
 -19   5   9       99.61      105.10      8.63 o
 -17   5   9      295.54      312.21      8.56 o
 -15   5   9      149.37      153.07      5.89 o
 -13   5   9      315.79      251.01      7.39 o
 -11   5   9       18.36       16.21      4.70 o
  -9   5   9      310.48      337.41      7.89 o
  -7   5   9      993.33     1014.47     12.95 o
  -5   5   9     1847.80     1883.98     20.51 o
  -3   5   9     4392.28     4485.17     43.41 o
  -1   5   9     1819.79     1755.49     21.27 o
   1   5   9     3109.34     3069.40     28.86 o
   3   5   9      262.79      284.56      6.87 o
   5   5   9      437.61      408.40      7.59 o
   7   5   9      249.19      253.20      7.21 o
   9   5   9      793.82      761.73     10.49 o
  11   5   9      145.95      148.63      9.23 o
  13   5   9      168.61      174.32      7.84 o
  15   5   9      959.20      947.43     17.94 o
  17   5   9       30.51       29.76      7.56 o
  19   5   9        9.56        6.48      6.83 o
  21   5   9       28.20       39.59      7.81 o
  23   5   9       46.85       33.56     10.03 o
  25   5   9       52.63       71.80     11.51 o
  27   5   9        9.69       19.02     11.73 o
 -34   6   9       55.13       54.95     12.49 o
 -32   6   9       33.75       49.24     11.54 o
 -30   6   9       23.07       24.99     10.26 o
 -28   6   9       13.08        1.89      9.27 o
 -26   6   9      277.83      283.60     12.64 o
 -24   6   9      240.01      229.27      9.61 o
 -22   6   9      412.47      450.26     12.31 o
 -20   6   9      634.72      634.89     13.49 o
 -18   6   9      163.05      179.20      7.58 o
 -16   6   9      283.54      281.27      9.21 o
 -14   6   9        9.23        2.73      4.72 o
 -12   6   9     1341.38     1381.56     21.62 o
 -10   6   9      368.75      419.68      8.70 o
  -8   6   9       52.30       40.12      3.86 o
  -6   6   9      688.50      686.16     10.25 o
  -4   6   9      389.13      356.31      8.28 o
  -2   6   9     3963.81     3914.43     42.02 o
   0   6   9     1205.31     1247.38     16.79 o
   2   6   9     2063.96     2014.43     22.19 o
   4   6   9      244.87      243.53      6.26 o
   6   6   9      596.53      643.76     10.76 o
   8   6   9      757.59      666.22     11.01 o
  10   6   9      401.25      388.23      9.64 o
  12   6   9      189.52      183.10      7.73 o
  14   6   9      175.12      167.28      7.94 o
  16   6   9       40.75       26.22      6.26 o
  18   6   9       46.64       48.01      7.06 o
  20   6   9        4.53        5.49      7.07 o
  22   6   9        4.53        2.32      7.56 o
  24   6   9       18.07       11.35     10.22 o
  26   6   9      105.29      162.44     13.46 o
 -33   7   9       35.49       34.49     13.13 o
 -31   7   9       39.40       75.61     12.70 o
 -29   7   9       17.97       41.50     11.74 o
 -27   7   9       24.33       33.59     10.54 o
 -25   7   9      212.74      216.95     13.14 o
 -23   7   9      123.78      139.52     10.04 o
 -21   7   9      201.37      193.04      8.61 o
 -19   7   9       19.60       18.98      5.85 o
 -17   7   9      262.06      263.12      9.02 o
 -15   7   9        7.40        7.82      5.16 o
 -13   7   9      243.22      256.15      8.97 o
 -11   7   9      348.88      338.13     10.96 o
  -9   7   9     1524.41     1422.59     23.12 o
  -7   7   9      568.71      560.46     11.54 o
  -5   7   9      134.96      133.83      6.30 o
  -3   7   9      221.61      222.27      7.02 o
  -1   7   9      293.11      309.49      8.15 o
   1   7   9     1439.68     1391.63     18.57 o
   3   7   9      194.99      191.24      6.67 o
   5   7   9     1406.28     1355.98     15.85 o
   7   7   9      131.99      119.52      5.58 o
   9   7   9      534.10      510.11     17.80 o
  11   7   9      349.32      354.91     10.05 o
  13   7   9       33.66       25.12      5.73 o
  15   7   9       64.98       76.83      6.74 o
  17   7   9       41.23       36.89      7.20 o
  19   7   9       97.87      112.78      8.49 o
  21   7   9        1.20       -6.41      7.22 o
  23   7   9       14.19       14.38      9.04 o
  25   7   9       21.84       35.09     11.37 o
 -32   8   9       50.41       49.98     13.47 o
 -30   8   9       69.17       70.05     17.86 o
 -28   8   9       64.73       58.58     16.65 o
 -26   8   9       81.12       84.78     11.60 o
 -24   8   9       33.06       33.44     10.17 o
 -22   8   9        8.44        3.99      8.51 o
 -20   8   9      106.54      105.80      8.01 o
 -18   8   9      155.51      169.40      8.73 o
 -16   8   9       33.24       20.65      7.68 o
 -14   8   9       20.69       11.85      6.01 o
 -12   8   9      472.16      441.25     12.45 o
 -10   8   9      843.62      823.92     17.00 o
  -8   8   9      769.53      731.62     14.14 o
  -6   8   9     1588.58     1502.29     21.64 o
  -4   8   9      139.68      132.01      8.41 o
  -2   8   9      185.29      187.59      7.21 o
   0   8   9        9.63       11.00      4.84 o
   2   8   9      100.45       89.05      5.43 o
   4   8   9       81.81       83.76      5.03 o
   6   8   9       85.89       75.95      5.40 o
   8   8   9      108.05      103.47      6.54 o
  10   8   9      135.76      137.18      7.20 o
  12   8   9       33.95       19.20      5.68 o
  14   8   9        4.62        2.61      8.44 o
  16   8   9       19.90       22.25      6.77 o
  18   8   9       69.19       89.43      8.37 o
  20   8   9        3.36        8.54      8.12 o
  22   8   9       77.02       78.32     15.54 o
  24   8   9        8.75       17.71      9.66 o
 -29   9   9       21.27       15.69     11.62 o
 -27   9   9       21.29       34.48     13.36 o
 -25   9   9       27.34       37.30     10.52 o
 -23   9   9       20.22       21.67      9.29 o
 -21   9   9        4.33       -3.27      8.86 o
 -19   9   9      128.88      131.22     10.46 o
 -17   9   9       96.03       84.55      9.40 o
 -15   9   9       34.28       37.94      7.05 o
 -13   9   9      492.33      511.78     13.79 o
 -11   9   9      269.07      284.75     11.04 o
  -9   9   9       35.74       44.55      6.98 o
  -7   9   9       20.58       22.82      5.54 o
  -5   9   9      203.13      195.20      7.69 o
  -3   9   9       74.67       69.77      8.40 o
  -1   9   9      167.10      177.70      7.48 o
   1   9   9      586.08      598.61     12.70 o
   3   9   9      308.16      316.23      8.47 o
   5   9   9      172.74      163.20      6.81 o
   7   9   9       50.20       49.84      5.42 o
   9   9   9       82.06       76.89      5.97 o
  11   9   9       50.76       55.51      6.82 o
  13   9   9      114.72      134.17      7.78 o
  15   9   9       63.04       74.52      7.39 o
  17   9   9       48.70       43.97      7.41 o
  19   9   9       16.80       19.03      7.78 o
  21   9   9      109.00      114.00     10.06 o
 -28  10   9       13.24       17.21     20.01 o
 -26  10   9       99.14      129.37     13.00 o
 -24  10   9       69.69       76.28     11.77 o
 -22  10   9       11.49        2.84      9.29 o
 -20  10   9      205.84      235.07     12.88 o
 -18  10   9       38.67       38.52     11.20 o
 -16  10   9      169.83      184.68     14.89 o
 -14  10   9      144.55      147.57      9.18 o
 -12  10   9       68.59       64.65     10.39 o
 -10  10   9       51.10       41.01      7.13 o
  -8  10   9      152.60      156.20      7.63 o
  -6  10   9      159.00      179.06      7.89 o
  -4  10   9       87.90       86.24      6.48 o
  -2  10   9        0.92       -1.93      5.11 o
   0  10   9        6.76        4.08      6.35 o
   2  10   9        3.45        4.61      4.70 o
   4  10   9        7.60        5.08      4.84 o
   6  10   9      152.76      153.64      6.63 o
   8  10   9       25.98       29.91      5.19 o
  10  10   9        9.23       16.11      5.43 o
  12  10   9       20.92       18.56      5.86 o
  14  10   9       18.14       17.79      6.24 o
  16  10   9       12.08       17.88      6.91 o
  18  10   9       36.24       48.62      8.03 o
  20  10   9       74.73       98.37     17.70 o
 -25  11   9       18.36       20.88     13.91 o
 -23  11   9        0.11       -9.79      9.79 o
 -21  11   9       43.43       47.57     17.04 o
 -19  11   9        2.83        1.75      9.18 o
 -17  11   9      247.35      267.97     17.38 o
 -15  11   9        3.04        0.70     11.79 o
 -13  11   9       31.84       21.48      7.56 o
 -11  11   9      205.71      188.17     10.01 o
  -9  11   9        3.58        6.77      7.22 o
  -7  11   9       37.15       36.37      6.37 o
  -5  11   9      116.31      108.11      7.27 o
  -3  11   9       31.03       23.50      6.15 o
  -1  11   9       57.07       63.09      6.77 o
   1  11   9        1.69       -4.81      5.53 o
   3  11   9       10.18        5.54      5.33 o
   5  11   9       77.85       80.39      5.78 o
   7  11   9       45.88       54.18      5.40 o
   9  11   9       25.61       22.47      6.21 o
  11  11   9      251.11      271.37     10.52 o
  13  11   9       17.38       14.08      6.90 o
  15  11   9       12.43       20.25      8.77 o
  17  11   9       67.43       71.16      9.62 o
 -20  12   9        4.10        4.11      9.73 o
 -18  12   9       19.51       25.11      9.86 o
 -16  12   9       36.74       58.90     13.29 o
 -14  12   9       25.30       29.56     13.12 o
 -12  12   9       21.85       27.96      9.31 o
 -10  12   9       24.77       25.46      8.94 o
  -8  12   9       17.60        3.91      8.09 o
  -6  12   9       11.71       -6.54      6.54 o
  -4  12   9       19.11       18.65      6.70 o
  -2  12   9        1.36       -1.80      6.25 o
   0  12   9        2.94       -1.13      5.91 o
   2  12   9       17.19        4.89      7.43 o
   4  12   9       27.14       32.73      6.55 o
   6  12   9       10.02        5.93      5.65 o
   8  12   9        0.82      -17.82     17.82 o
  10  12   9       95.55       90.43     22.70 o
  12  12   9       40.52       39.54     22.70 o
 -15  13   9       31.01       46.89     13.69 o
 -13  13   9       15.66       20.71     19.28 o
 -11  13   9        6.05        7.34      9.55 o
  -9  13   9       60.17       80.72     10.45 o
  -7  13   9        0.13       -8.07      8.07 o
  -5  13   9       27.63       22.75      7.59 o
  -3  13   9        5.56        4.24      6.98 o
  -1  13   9       70.80       86.36      8.07 o
   1  13   9       29.80       20.46      7.49 o
   3  13   9       54.78       67.04      7.24 o
   5  13   9        3.15      -22.70     23.31 o
 -38   0  10      184.18      168.91     32.59 o
 -36   0  10      259.31      273.49     33.20 o
 -34   0  10       84.60      105.69     24.16 o
 -32   0  10       41.45       18.55     21.60 o
 -30   0  10      395.27      375.79     21.03 o
 -28   0  10      270.20      230.30     16.74 o
 -26   0  10     1355.35     1274.35     34.48 o
 -24   0  10       41.09       25.26      8.70 o
 -22   0  10     1550.73     1452.81     29.26 o
 -20   0  10     1138.81     1148.07     24.92 o
 -18   0  10     1192.73     1257.15     25.69 o
 -16   0  10     1820.36     1945.74     33.82 o
 -14   0  10      231.92      236.20     12.78 o
 -12   0  10      707.01      811.14     17.56 o
 -10   0  10    15987.84    17297.07    207.48 o
  -8   0  10    10922.22    12388.59    173.00 o
  -6   0  10    10137.35    10087.75    141.59 o
  -4   0  10    14649.33    15918.62    219.99 o
  -2   0  10      109.05       95.27      5.11 o
   0   0  10     3721.50     3669.29     47.76 o
   2   0  10     3642.06     3992.43     51.64 o
   4   0  10      475.84      457.93     10.45 o
   6   0  10     2180.95     2078.66     31.07 o
   8   0  10     1574.09     1481.77     23.52 o
  10   0  10       35.18       42.16      6.89 o
  12   0  10      555.21      557.96     13.37 o
  14   0  10      422.98      421.49     14.63 o
  16   0  10      843.25      809.63     26.32 o
  18   0  10      130.64      156.09     22.33 o
  20   0  10        2.63      -10.01     17.82 o
  22   0  10       85.48      107.40     23.68 o
  24   0  10      264.43      282.53     30.51 o
  26   0  10       41.19       47.47     25.02 o
  28   0  10       58.44       77.50     25.87 o
 -37   1  10      170.76      198.44     22.66 o
 -35   1  10      105.32      108.93     19.04 o
 -33   1  10       63.00       55.02     12.52 o
 -31   1  10       26.13       22.75     11.71 o
 -29   1  10       54.17       52.65      9.47 o
 -27   1  10      732.98      696.01     24.87 o
 -25   1  10      214.24      227.90     10.00 o
 -23   1  10      869.04      857.58     17.18 o
 -21   1  10      999.63      976.05     18.21 o
 -19   1  10     1200.82     1106.87     16.72 o
 -17   1  10     3777.60     3861.63     42.38 o
 -15   1  10      549.58      607.15     11.04 o
 -13   1  10       23.59       26.73      6.04 o
 -11   1  10      275.00      258.36      8.10 o
  -9   1  10      498.60      666.13     10.74 o
  -7   1  10     1448.38     1607.35     19.57 o
  -5   1  10     1530.44     1513.07     17.11 o
  -3   1  10     1028.81     1086.79     23.19 o
  -1   1  10      937.41     1010.77     12.62 o
   1   1  10      770.52      795.18     10.81 o
   3   1  10       87.01       96.11      4.27 o
   5   1  10      382.19      400.73      6.66 o
   7   1  10      493.14      522.71      7.87 o
   9   1  10      212.10      196.81      5.59 o
  11   1  10      521.30      497.58      8.73 o
  13   1  10      774.94      820.74     15.23 o
  15   1  10      650.14      661.94     16.06 o
  17   1  10      404.61      393.55     21.75 o
  19   1  10        8.75       15.03      9.21 o
  21   1  10      143.28      128.99     16.09 o
  23   1  10       75.94       91.94     19.40 o
  25   1  10        0.12       -6.85     15.15 o
  27   1  10       25.25       12.03     17.65 o
  29   1  10        2.49       -6.57     18.50 o
 -38   2  10        0.37       12.03     29.05 o
 -36   2  10      123.57      127.57     19.82 o
 -34   2  10       23.72       36.59     13.31 o
 -32   2  10       65.47       47.34     12.42 o
 -30   2  10       74.86       70.52     21.68 o
 -28   2  10       71.07       74.66     11.35 o
 -26   2  10      819.56      809.10     17.27 o
 -24   2  10      413.47      369.46     11.99 o
 -22   2  10     1419.24     1339.60     21.50 o
 -20   2  10     1585.39     1480.91     22.46 o
 -18   2  10      645.01      617.70     11.85 o
 -16   2  10      194.12      186.71      6.63 o
 -14   2  10      255.12      299.65      7.38 o
 -12   2  10     1743.12     1716.79     21.14 o
 -10   2  10     3194.63     3349.72     39.95 o
  -8   2  10      758.82      820.38     13.39 o
  -6   2  10      962.83     1136.98     16.61 o
  -4   2  10     1057.06     1262.96     16.13 o
  -2   2  10      953.56     1056.75     12.26 o
   0   2  10     2073.72     2092.19     22.32 o
   2   2  10      960.16     1000.90     12.06 o
   4   2  10       95.13       99.34      3.80 o
   6   2  10      544.17      557.31      9.37 o
   8   2  10      214.89      188.30      6.80 o
  10   2  10      140.35      144.80      5.56 o
  12   2  10      505.62      466.93     10.66 o
  14   2  10     1363.89     1356.05     25.59 o
  16   2  10       10.91        8.54      7.33 o
  18   2  10      159.53      167.59     12.22 o
  20   2  10      337.57      366.84     16.92 o
  22   2  10       27.92        9.97     14.45 o
  24   2  10       59.53       43.92     28.80 o
  26   2  10       50.20       33.29     16.70 o
  28   2  10        0.34      -10.95     17.51 o
 -37   3  10        1.86      -17.40     17.97 o
 -35   3  10      139.26      178.53     16.54 o
 -33   3  10       74.86       63.84     13.80 o
 -31   3  10       20.64       28.88     12.16 o
 -29   3  10      346.02      367.97     14.58 o
 -27   3  10      596.16      547.32     22.42 o
 -25   3  10      530.87      532.23     16.33 o
 -23   3  10     1272.43     1143.49     19.68 o
 -21   3  10       35.52       13.56      6.10 o
 -19   3  10      908.08      898.48     16.06 o
 -17   3  10      350.14      353.77      9.38 o
 -15   3  10       94.78       97.68      5.53 o
 -13   3  10      361.37      370.26      9.62 o
 -11   3  10      156.52      151.98      7.29 o
  -9   3  10     4973.39     5183.60     59.14 o
  -7   3  10      218.63      218.96      8.02 o
  -5   3  10      651.71      646.01      9.89 o
  -3   3  10     2374.10     2399.63     25.15 o
  -1   3  10      359.15      346.84      6.49 o
   1   3  10      882.68      905.59     11.33 o
   3   3  10       95.63      111.67      4.17 o
   5   3  10      960.18      927.63     18.89 o
   7   3  10     2119.07     2049.70     23.77 o
   9   3  10     1228.81     1204.41     16.62 o
  11   3  10      311.56      279.44      7.63 o
  13   3  10       13.22        1.59      6.43 o
  15   3  10      473.96      468.56     13.02 o
  17   3  10       42.94       46.18      7.41 o
  19   3  10      133.74      153.96     11.36 o
  21   3  10      169.46      178.64     11.75 o
  23   3  10        6.64       -4.90      9.53 o
  25   3  10       71.41       88.77     14.52 o
  27   3  10       24.84       31.62     18.69 o
 -36   4  10       11.46        3.97     14.42 o
 -34   4  10      239.77      218.70     18.90 o
 -32   4  10        0.44      -10.76     11.99 o
 -30   4  10       46.68       52.15     10.54 o
 -28   4  10      332.61      347.67     18.77 o
 -26   4  10      326.03      322.61     16.17 o
 -24   4  10      252.06      252.39     11.81 o
 -22   4  10      630.47      639.99     16.42 o
 -20   4  10      956.10      921.50     22.39 o
 -18   4  10     1109.34     1023.75     17.06 o
 -16   4  10     1595.62     1587.42     20.62 o
 -14   4  10      710.07      759.01     18.40 o
 -12   4  10      329.52      313.80      8.91 o
 -10   4  10     4863.23     5054.76     52.96 o
  -8   4  10     2015.80     2174.03     25.38 o
  -6   4  10     1211.15     1327.86     15.89 o
  -4   4  10      582.46      589.68      9.28 o
  -2   4  10      614.05      678.94     10.07 o
   0   4  10      166.38      180.91      5.26 o
   2   4  10      171.45      148.29      5.85 o
   4   4  10     4120.02     4110.78     44.01 o
   6   4  10      445.12      446.53      8.88 o
   8   4  10      750.18      753.72     11.21 o
  10   4  10     1003.03      919.58     12.85 o
  12   4  10      514.21      446.51     10.79 o
  14   4  10      274.12      259.91      9.84 o
  16   4  10       53.00       71.85      7.53 o
  18   4  10        5.08        7.58      6.57 o
  20   4  10       89.73      118.39     10.29 o
  22   4  10       34.16       43.36      9.73 o
  24   4  10      115.35      147.74     12.41 o
  26   4  10       30.28       25.48     14.18 o
  28   4  10       10.93       11.33     18.39 o
 -35   5  10       46.09       68.25     15.63 o
 -33   5  10       42.32       41.41     14.09 o
 -31   5  10        2.52       -2.65      9.85 o
 -29   5  10       67.12       87.25     10.80 o
 -27   5  10        0.68       -7.00      8.62 o
 -25   5  10       23.52       23.17      8.42 o
 -23   5  10      312.38      334.73     13.35 o
 -21   5  10      425.59      396.05     13.41 o
 -19   5  10      611.31      568.33     16.40 o
 -17   5  10      156.97      114.43      6.07 o
 -15   5  10      157.42      175.98      6.53 o
 -13   5  10     1096.38     1132.07     15.97 o
 -11   5  10       22.37       19.67      4.31 o
  -9   5  10     1084.78     1086.05     15.30 o
  -7   5  10      422.97      453.47      8.51 o
  -5   5  10      127.92       96.75      4.61 o
  -3   5  10      818.97      833.37     11.65 o
  -1   5  10      367.64      361.65      9.13 o
   1   5  10      328.26      325.53      7.90 o
   3   5  10     1147.40     1043.23     12.66 o
   5   5  10      351.75      359.12      8.13 o
   7   5  10      606.89      636.51     11.66 o
   9   5  10       68.73       65.84      5.25 o
  11   5  10       99.81      101.70      6.28 o
  13   5  10        5.21       -5.64      5.64 o
  15   5  10      262.80      243.99      9.60 o
  17   5  10       89.78      107.28      8.07 o
  19   5  10      106.95      141.78     15.69 o
  21   5  10       64.34       94.21     15.24 o
  23   5  10       20.07       16.09      9.93 o
  25   5  10        0.79       -7.18     10.65 o
  27   5  10       14.03       13.27     11.82 o
 -34   6  10       14.68       16.26     19.85 o
 -32   6  10      117.88      142.84     12.93 o
 -30   6  10      212.98      189.80     12.92 o
 -28   6  10       52.39       38.34      9.77 o
 -26   6  10        0.40       -2.45      8.52 o
 -24   6  10      101.32      104.20      8.05 o
 -22   6  10      123.36      140.05      8.20 o
 -20   6  10      470.63      418.30     11.58 o
 -18   6  10       96.03       89.00      6.70 o
 -16   6  10       47.58       53.32      5.84 o
 -14   6  10      849.43      885.76     18.72 o
 -12   6  10      198.43      204.29      7.70 o
 -10   6  10      787.53      785.75     12.51 o
  -8   6  10      349.40      354.54      7.74 o
  -6   6  10        4.24       -3.51      3.51 o
  -4   6  10      728.42      710.04     12.18 o
  -2   6  10     1465.15     1403.67     18.69 o
   0   6  10      446.87      468.34      9.99 o
   2   6  10      448.53      437.72      8.83 o
   4   6  10      137.62      140.06      6.21 o
   6   6  10       13.82        8.84      4.69 o
   8   6  10     1883.13     1731.74     20.84 o
  10   6  10       66.21       72.09      5.76 o
  12   6  10      295.00      265.41     10.38 o
  14   6  10      127.53      128.32      7.74 o
  16   6  10       31.40       29.11      6.56 o
  18   6  10       59.23       68.83      7.88 o
  20   6  10       45.08       46.05      7.89 o
  22   6  10        7.39       18.84      8.17 o
  24   6  10        7.11        9.11     10.54 o
  26   6  10        0.33        5.93     11.26 o
 -33   7  10       67.81       87.56     14.48 o
 -31   7  10        1.60        9.79     11.97 o
 -29   7  10       87.79       97.88     17.00 o
 -27   7  10       78.48       57.19     21.79 o
 -25   7  10       37.88       43.72     10.74 o
 -23   7  10      275.47      298.93     11.99 o
 -21   7  10       68.12       63.84      7.77 o
 -19   7  10      187.61      185.66     11.36 o
 -17   7  10      109.85      113.72      9.28 o
 -15   7  10      236.06      230.22      9.80 o
 -13   7  10       88.88       78.26      7.19 o
 -11   7  10       60.46       67.17      6.98 o
  -9   7  10      923.32      902.59     17.65 o
  -7   7  10      802.51      845.83     14.94 o
  -5   7  10      628.23      554.59     15.64 o
  -3   7  10      170.50      159.81      6.40 o
  -1   7  10      291.43      279.95      8.49 o
   1   7  10      706.74      680.26     13.34 o
   3   7  10        3.94       12.02      4.49 o
   5   7  10     1219.27     1195.91     21.71 o
   7   7  10      509.51      497.34     10.13 o
   9   7  10      108.54       90.51      6.00 o
  11   7  10       14.88       15.07      5.45 o
  13   7  10       56.94       46.69      6.32 o
  15   7  10       55.91       61.83      7.27 o
  17   7  10       22.17        8.76      6.86 o
  19   7  10       57.87       58.23      8.07 o
  21   7  10      103.90      135.36     10.12 o
  23   7  10       65.65      100.19     10.18 o
 -32   8  10        0.96       -5.45     12.67 o
 -30   8  10       13.99       26.17     12.46 o
 -28   8  10       94.02       95.85     13.05 o
 -26   8  10      269.57      305.21     16.03 o
 -24   8  10       75.23       69.60     10.56 o
 -22   8  10      571.50      527.26     17.99 o
 -20   8  10       51.10       51.79      7.59 o
 -18   8  10      298.19      259.61     10.68 o
 -16   8  10      104.25       96.26     13.05 o
 -14   8  10      112.19       94.33      9.00 o
 -12   8  10      178.05      202.74      9.58 o
 -10   8  10       40.60       41.75      7.79 o
  -8   8  10      147.93      126.29      7.12 o
  -6   8  10      250.02      239.44      8.58 o
  -4   8  10      420.66      440.83     12.30 o
  -2   8  10      565.28      563.30     12.38 o
   0   8  10      957.14      945.40     16.47 o
   2   8  10      101.19       90.94      5.75 o
   4   8  10      192.87      175.15      7.55 o
   6   8  10       33.42       23.51      5.09 o
   8   8  10       91.04       97.96      6.44 o
  10   8  10      107.04      128.12      7.39 o
  12   8  10      124.48      135.16      8.93 o
  14   8  10      114.70      131.83      8.21 o
  16   8  10        0.51       -0.67      6.95 o
  18   8  10        0.15       -3.39      7.34 o
  20   8  10      117.28      141.78     13.05 o
  22   8  10       32.04       34.07     11.13 o
 -29   9  10       27.55       38.43     12.51 o
 -27   9  10        8.10      -10.52     10.52 o
 -25   9  10       21.46        0.50     11.83 o
 -23   9  10      166.58      173.62     12.45 o
 -21   9  10       67.96       64.53     10.38 o
 -19   9  10       12.63       -0.55      9.34 o
 -17   9  10       21.83       18.43      8.43 o
 -15   9  10      410.91      403.45     15.46 o
 -13   9  10      453.27      458.62     13.84 o
 -11   9  10      529.88      526.50     23.13 o
  -9   9  10      155.76      161.94      9.00 o
  -7   9  10       41.08       45.49      6.11 o
  -5   9  10        8.46        7.72      5.25 o
  -3   9  10      354.45      368.40     10.48 o
  -1   9  10      128.19      117.24      6.93 o
   1   9  10       93.43      105.48      6.78 o
   3   9  10      166.55      168.85      7.27 o
   5   9  10       31.46       20.45      6.50 o
   7   9  10       40.73       44.66      8.55 o
   9   9  10       29.62       25.49      5.96 o
  11   9  10       12.60        2.49      5.87 o
  13   9  10      112.97      113.80      9.03 o
  15   9  10       50.45       62.18      7.75 o
  17   9  10       29.62       34.16      8.09 o
  19   9  10       18.33       29.94      8.57 o
  21   9  10       34.05       58.27      9.65 o
 -26  10  10       49.55       61.00     12.27 o
 -24  10  10        5.44       -7.86      9.87 o
 -22  10  10      113.79      119.16     11.67 o
 -20  10  10       74.67       66.63     10.50 o
 -18  10  10      231.82      244.26     13.08 o
 -16  10  10      105.29      108.29     10.75 o
 -14  10  10       58.65       77.02      9.69 o
 -12  10  10        2.64       -0.57      6.69 o
 -10  10  10       60.58       64.56      8.07 o
  -8  10  10       52.52       51.73      6.53 o
  -6  10  10      119.12      124.11      7.50 o
  -4  10  10      160.89      154.02      9.17 o
  -2  10  10       23.71       40.37      5.92 o
   0  10  10       32.00       36.09      5.93 o
   2  10  10      113.60      112.64      7.15 o
   4  10  10       21.04       21.35      5.79 o
   6  10  10      126.06      134.02      7.40 o
   8  10  10        1.64       -2.10      5.94 o
  10  10  10        2.11       13.20      6.50 o
  12  10  10        9.85       10.87      6.39 o
  14  10  10       30.35       34.00      7.10 o
  16  10  10        2.51        0.21      7.30 o
  18  10  10       31.92       52.93      8.68 o
 -23  11  10       52.12       36.65     11.22 o
 -21  11  10       50.22       57.89     11.03 o
 -19  11  10       96.30       93.41     11.34 o
 -17  11  10      176.42      161.98     17.70 o
 -15  11  10      174.93      168.40     28.62 o
 -13  11  10       13.82       27.77      9.56 o
 -11  11  10       67.76       70.73      8.61 o
  -9  11  10       48.77       44.61      9.81 o
  -7  11  10       14.90        1.35      6.06 o
  -5  11  10        9.60        6.52      6.13 o
  -3  11  10       10.61        7.66      6.15 o
  -1  11  10       74.15       81.99      7.52 o
   1  11  10       16.41       11.51      5.92 o
   3  11  10       21.46       22.83      6.29 o
   5  11  10      146.85      161.18     15.01 o
   7  11  10        5.95       -2.95      6.68 o
   9  11  10      138.78      146.87      8.76 o
  11  11  10       12.49        6.81      6.96 o
  13  11  10       55.67       59.60      8.26 o
  15  11  10       65.88       72.78      9.13 o
 -20  12  10        6.49       19.89     10.46 o
 -18  12  10       18.99       18.79     10.26 o
 -16  12  10        8.93        2.07     13.03 o
 -14  12  10       23.54       24.09     12.67 o
 -12  12  10       15.96       17.95      8.33 o
 -10  12  10       39.49       48.22      8.33 o
  -8  12  10      112.88      131.58     10.86 o
  -6  12  10       67.10       71.63      8.14 o
  -4  12  10       37.30       29.18      7.33 o
  -2  12  10       30.69       37.95      8.26 o
   0  12  10       49.12       58.41     10.31 o
   2  12  10       16.90       21.49      6.16 o
   4  12  10        7.72        1.32      6.76 o
   6  12  10       17.57       20.55     10.62 o
   8  12  10       21.71       24.08      9.21 o
  10  12  10       42.14       38.44      9.28 o
 -13  13  10       18.79        4.89     17.94 o
 -11  13  10        0.73       -7.27      9.51 o
  -9  13  10       64.96       73.66     10.96 o
  -7  13  10       13.96       14.18      7.75 o
  -5  13  10       63.51       78.46      9.79 o
  -3  13  10       40.19       46.01      7.93 o
  -1  13  10       82.24       96.71     12.64 o
   1  13  10       14.07       -1.61     11.71 o
   3  13  10        3.86        0.54      6.80 o
   5  13  10        1.74        4.33      8.73 o
 -37   1  11       32.36       30.74     19.16 o
 -35   1  11        5.72        6.90     16.69 o
 -33   1  11       19.89       18.64     12.41 o
 -31   1  11       78.17       66.33     11.65 o
 -29   1  11       73.23       78.03     11.53 o
 -27   1  11      442.70      457.25     17.44 o
 -25   1  11      217.19      217.44     11.25 o
 -23   1  11      583.50      564.37     14.50 o
 -21   1  11     1046.38     1025.21     18.21 o
 -19   1  11     2324.19     2255.17     30.46 o
 -17   1  11     1162.76     1167.72     17.26 o
 -15   1  11      477.97      478.41      9.21 o
 -13   1  11      396.86      405.02      9.77 o
 -11   1  11      264.35      301.69      8.56 o
  -9   1  11      671.13      694.39     10.47 o
  -7   1  11      861.80      974.25     15.25 o
  -5   1  11      116.18      129.97      4.64 o
  -3   1  11     1411.49     1364.82     16.09 o
  -1   1  11      282.64      241.01      6.24 o
   1   1  11      195.98      220.83      6.00 o
   3   1  11      444.91      485.85      7.99 o
   5   1  11      189.74      196.20      5.23 o
   7   1  11        0.41       -3.27      3.27 o
   9   1  11     1329.20     1259.00     21.19 o
  11   1  11      101.47       90.33      5.25 o
  13   1  11      854.56      858.08     16.58 o
  15   1  11       58.11       42.74      9.40 o
  17   1  11      177.15      186.68     19.97 o
  19   1  11      266.75      257.48     18.80 o
  21   1  11      249.61      218.94     18.42 o
  23   1  11        7.29       13.33     15.26 o
  25   1  11       39.39       21.61     15.38 o
  27   1  11        1.50       -4.65     28.19 o
 -38   2  11       29.33       21.99     19.96 o
 -36   2  11       69.46       82.53     18.21 o
 -34   2  11       15.96       21.63     12.88 o
 -32   2  11       61.54       54.38     14.86 o
 -30   2  11      251.22      239.01     15.03 o
 -28   2  11       64.89      103.06     11.99 o
 -26   2  11       76.99       81.42      8.78 o
 -24   2  11       75.12       82.97      8.80 o
 -22   2  11      785.33      667.18     15.24 o
 -20   2  11     3120.27     2950.34     37.99 o
 -18   2  11     1299.09     1271.43     20.21 o
 -16   2  11      824.71      839.62     22.02 o
 -14   2  11       12.55        9.15      3.69 o
 -12   2  11      122.64      117.42      5.45 o
 -10   2  11      308.32      286.64      8.49 o
  -8   2  11     1073.30     1278.15     18.57 o
  -6   2  11     1552.03     1818.74     21.93 o
  -4   2  11       79.86       81.58      5.49 o
  -2   2  11      239.77      281.62      8.11 o
   0   2  11     2263.21     2342.02     24.97 o
   2   2  11      457.54      452.01      8.46 o
   4   2  11       91.84       66.14      3.90 o
   6   2  11     1215.68     1185.68     14.12 o
   8   2  11      324.37      345.54     10.10 o
  10   2  11     1141.18     1084.98     19.71 o
  12   2  11      272.46      251.55      7.91 o
  14   2  11      381.97      349.65     11.32 o
  16   2  11      164.35      169.71     12.24 o
  18   2  11      125.75      101.29     15.91 o
  20   2  11      185.00      198.88     17.71 o
  22   2  11      100.35       94.42     16.39 o
  24   2  11       70.74       67.09     17.71 o
  26   2  11       34.35       33.86     18.09 o
  28   2  11        1.60       -7.88     17.94 o
 -37   3  11       74.13       82.83     17.61 o
 -35   3  11       72.98       89.29     15.57 o
 -33   3  11       32.68       25.54     13.46 o
 -31   3  11       50.22       40.00     19.74 o
 -29   3  11        7.62       26.59     11.14 o
 -27   3  11      548.50      565.96     16.96 o
 -25   3  11      330.19      325.60     13.44 o
 -23   3  11      304.86      286.45     10.64 o
 -21   3  11      424.15      378.78     13.76 o
 -19   3  11     1945.41     1864.71     26.48 o
 -17   3  11     2128.21     2144.17     26.46 o
 -15   3  11      350.27      384.25      9.69 o
 -13   3  11       39.67       30.89      5.01 o
 -11   3  11      282.36      296.99     15.75 o
  -9   3  11     1601.82     1579.52     24.15 o
  -7   3  11     2185.81     2187.63     28.10 o
  -5   3  11      505.41      504.16      8.76 o
  -3   3  11      460.65      459.44      7.78 o
  -1   3  11      689.42      663.44      9.38 o
   1   3  11      449.26      473.41      8.07 o
   3   3  11      390.92      367.60     10.18 o
   5   3  11      717.24      645.96     10.93 o
   7   3  11     2556.64     2549.26     27.38 o
   9   3  11      892.05      811.73     13.55 o
  11   3  11      268.93      217.50      7.05 o
  13   3  11      161.86      127.26      6.22 o
  15   3  11       69.61       87.09      8.47 o
  17   3  11      513.65      498.00     26.10 o
  19   3  11       37.29       40.98     10.71 o
  21   3  11        8.79       -0.51     10.27 o
  23   3  11       34.59       28.93     15.19 o
  25   3  11       10.25        4.91     17.38 o
  27   3  11       37.68       37.72     18.70 o
 -36   4  11       21.90       31.17     15.16 o
 -34   4  11       33.34       19.47     13.30 o
 -32   4  11        9.12       -6.96     13.29 o
 -30   4  11       72.58       69.92     10.86 o
 -28   4  11       22.48       20.47      9.34 o
 -26   4  11      119.25      115.99     10.21 o
 -24   4  11      314.09      309.51     12.65 o
 -22   4  11      366.97      334.53     13.39 o
 -20   4  11      891.10      857.15     16.22 o
 -18   4  11      659.37      589.40     13.25 o
 -16   4  11     1644.50     1584.69     20.96 o
 -14   4  11     1070.19     1055.81     17.32 o
 -12   4  11      575.79      571.67     12.16 o
 -10   4  11     2634.86     2662.73     30.64 o
  -8   4  11     1598.93     1649.57     20.83 o
  -6   4  11       10.55        8.53      3.52 o
  -4   4  11     3172.09     3231.45     33.03 o
  -2   4  11     1205.79     1160.69     13.71 o
   0   4  11     2429.38     2278.35     23.00 o
   2   4  11     1781.66     1851.34     19.66 o
   4   4  11     1241.59     1181.00     15.48 o
   6   4  11       58.02       52.58      5.12 o
   8   4  11     1030.02      990.82     14.57 o
  10   4  11      714.73      673.34     11.65 o
  12   4  11      474.21      457.96     13.53 o
  14   4  11      208.78      189.17      9.82 o
  16   4  11        2.74        4.51      9.58 o
  18   4  11       28.89       30.83      7.42 o
  20   4  11       67.33       76.39     11.76 o
  22   4  11       16.20       17.26     11.36 o
  24   4  11       32.61       36.75     12.86 o
  26   4  11       95.23      129.92     20.41 o
 -35   5  11       28.97       19.66     14.85 o
 -33   5  11       52.74       40.83     13.97 o
 -31   5  11        2.09        8.08     11.66 o
 -29   5  11      101.10      117.28     11.47 o
 -27   5  11       33.59       43.38      9.39 o
 -25   5  11      173.26      172.24     11.08 o
 -23   5  11      394.39      388.26     14.16 o
 -21   5  11      394.53      355.26     23.41 o
 -19   5  11      752.79      761.05     17.46 o
 -17   5  11      231.78      235.78      8.95 o
 -15   5  11      132.95      153.05      6.45 o
 -13   5  11       70.48       83.46      5.49 o
 -11   5  11      121.97      111.95      5.74 o
  -9   5  11      415.66      403.93     10.25 o
  -7   5  11      619.48      635.00     10.48 o
  -5   5  11      487.69      470.74     10.57 o
  -3   5  11      714.99      711.85     11.17 o
  -1   5  11     1327.14     1359.47     15.65 o
   1   5  11     1804.39     1773.14     25.23 o
   3   5  11     1184.94     1188.71     15.62 o
   5   5  11     2466.93     2339.46     28.07 o
   7   5  11      464.02      449.20     10.38 o
   9   5  11      122.91      107.65      6.51 o
  11   5  11       42.49       36.57      8.19 o
  13   5  11       19.50        2.12      6.24 o
  15   5  11       99.44       95.44      7.73 o
  17   5  11      101.12      105.38      8.44 o
  19   5  11       36.76       25.42      7.67 o
  21   5  11       46.63       46.79     10.22 o
  23   5  11       47.55       67.48     11.35 o
  25   5  11        2.03      -12.36     12.36 o
 -34   6  11       21.69       17.57     19.34 o
 -32   6  11       55.38       56.18     11.94 o
 -30   6  11       33.15       46.58     10.90 o
 -28   6  11       97.36      105.72     11.17 o
 -26   6  11       50.18       42.49      9.76 o
 -24   6  11       81.76       71.76      7.75 o
 -22   6  11       45.27       48.98      7.03 o
 -20   6  11      446.34      440.69     12.33 o
 -18   6  11      405.71      394.27     11.58 o
 -16   6  11       54.81       46.75      6.91 o
 -14   6  11      156.79      140.42      7.30 o
 -12   6  11      282.37      275.88      9.40 o
 -10   6  11      252.56      298.32      8.51 o
  -8   6  11       23.38       26.67      6.85 o
  -6   6  11      391.65      382.62     12.95 o
  -4   6  11       67.24       95.97      5.81 o
  -2   6  11     2086.75     2033.03     25.03 o
   0   6  11      883.11      888.01     13.51 o
   2   6  11     1034.01      960.89     13.91 o
   4   6  11      716.18      715.40     21.18 o
   6   6  11       65.09       63.31      5.79 o
   8   6  11       78.86       68.07      6.18 o
  10   6  11      348.54      361.55      9.93 o
  12   6  11      100.06      114.32      7.59 o
  14   6  11      162.34      160.40      8.50 o
  16   6  11        4.48        2.40      6.58 o
  18   6  11       50.87       63.62      8.17 o
  20   6  11      197.92      255.32     12.65 o
  22   6  11       28.84       26.63     10.56 o
  24   6  11       29.13       51.09     20.10 o
 -33   7  11       18.46       21.16     13.27 o
 -31   7  11       18.89        0.56     12.38 o
 -29   7  11       36.32       47.21     19.27 o
 -27   7  11      113.35      111.72     12.77 o
 -25   7  11       87.88      100.44     13.69 o
 -23   7  11       27.98       24.27      8.56 o
 -21   7  11      188.75      181.00     12.61 o
 -19   7  11      826.06      843.04     18.02 o
 -17   7  11       65.08       61.20      8.85 o
 -15   7  11      310.45      285.64     11.50 o
 -13   7  11      305.14      295.18     11.42 o
 -11   7  11      236.92      219.22      9.62 o
  -9   7  11     1027.36      994.32     19.30 o
  -7   7  11      327.97      355.82     10.44 o
  -5   7  11      129.23      122.27      6.89 o
  -3   7  11      143.48      146.50     10.15 o
  -1   7  11      976.73      973.99     15.47 o
   1   7  11       43.74       56.27      5.61 o
   3   7  11      527.46      523.43     11.12 o
   5   7  11       62.61       61.66      5.72 o
   7   7  11       45.04       52.86      6.28 o
   9   7  11       82.99       75.79      6.50 o
  11   7  11       11.56       16.87      5.88 o
  13   7  11      134.25      130.65      8.03 o
  15   7  11       56.47       67.34      9.38 o
  17   7  11       12.39        0.93      7.19 o
  19   7  11       98.97      116.32     11.67 o
  21   7  11       14.71       12.01     10.08 o
  23   7  11        5.06       12.72     10.98 o
 -30   8  11       12.05       29.26     12.52 o
 -28   8  11       39.82       17.41     11.66 o
 -26   8  11       91.94       96.80     17.48 o
 -24   8  11       12.55       -8.49      9.79 o
 -22   8  11       21.83       16.98      7.81 o
 -20   8  11      289.67      301.92     14.25 o
 -18   8  11      119.76      108.63     15.48 o
 -16   8  11      187.74      174.07     11.49 o
 -14   8  11       26.58       29.73      7.41 o
 -12   8  11      237.15      258.13     10.86 o
 -10   8  11      533.84      545.40     14.52 o
  -8   8  11       20.81       19.15      5.85 o
  -6   8  11       32.63       34.15      5.82 o
  -4   8  11      774.37      718.66     14.38 o
  -2   8  11      213.32      223.92      8.72 o
   0   8  11       64.89       75.08      6.66 o
   2   8  11       67.19       77.94      6.56 o
   4   8  11      281.92      280.60      9.41 o
   6   8  11       65.12       62.50      7.01 o
   8   8  11       68.32       72.29      6.81 o
  10   8  11       29.71       28.33      6.45 o
  12   8  11       32.49       30.23      6.78 o
  14   8  11        4.03        0.10      6.61 o
  16   8  11        9.25       15.33      7.41 o
  18   8  11       38.25       41.37      8.61 o
  20   8  11       25.05       27.99      9.40 o
  22   8  11       53.67       71.84     11.47 o
 -29   9  11       25.77       35.16     12.49 o
 -27   9  11      108.18      110.75     13.54 o
 -25   9  11        4.57        2.11     10.26 o
 -23   9  11       80.32       76.25     17.98 o
 -21   9  11      100.89      116.86     11.50 o
 -19   9  11      240.54      284.10     11.84 o
 -17   9  11      139.06      151.19     11.42 o
 -15   9  11       83.36       85.05     10.40 o
 -13   9  11      224.76      198.94     10.34 o
 -11   9  11      165.19      157.04      9.53 o
  -9   9  11      152.23      146.71      9.19 o
  -7   9  11      137.33      143.36      9.00 o
  -5   9  11      142.23      152.08      7.81 o
  -3   9  11       88.65       92.56      7.11 o
  -1   9  11      168.39      190.25      8.33 o
   1   9  11        6.24        4.82      5.44 o
   3   9  11       66.44       69.80      6.36 o
   5   9  11       88.30      102.82      7.22 o
   7   9  11       34.67       24.80      6.52 o
   9   9  11       20.11       14.06      6.75 o
  11   9  11       40.07       33.18      6.90 o
  13   9  11       40.00       44.18      7.44 o
  15   9  11       47.97       40.91      7.81 o
  17   9  11       53.20       65.67     10.39 o
  19   9  11       64.47       65.76      9.72 o
 -26  10  11        9.14        8.28     11.55 o
 -24  10  11       30.74       32.57     15.57 o
 -22  10  11       29.71       40.32     10.92 o
 -20  10  11      135.86      153.03     12.26 o
 -18  10  11       61.10       66.86     13.89 o
 -16  10  11       28.87       23.74      9.49 o
 -14  10  11       31.98       40.19     11.18 o
 -12  10  11       38.90       43.09      7.80 o
 -10  10  11       47.88       56.10      8.16 o
  -8  10  11       72.11       49.29      6.91 o
  -6  10  11       47.13       51.19      6.79 o
  -4  10  11       96.67      109.13      9.97 o
  -2  10  11        8.33        9.79      5.91 o
   0  10  11       13.44        1.09      7.49 o
   2  10  11       16.52       20.80      5.98 o
   4  10  11       10.76       19.91      6.25 o
   6  10  11       46.30       49.78     10.32 o
   8  10  11       72.74       74.79      7.71 o
  10  10  11       31.71       26.45      9.28 o
  12  10  11      129.59      151.96      8.97 o
  14  10  11       93.96      141.67      9.24 o
  16  10  11        2.14        2.30      7.90 o
 -23  11  11       32.39       21.03     11.29 o
 -21  11  11      271.84      306.97     16.07 o
 -19  11  11       40.95       57.03     11.08 o
 -17  11  11       64.56       74.27     15.01 o
 -15  11  11       22.49       17.17     10.02 o
 -13  11  11       37.99       48.56     10.15 o
 -11  11  11       42.20       47.61      8.43 o
  -9  11  11       80.49       68.10      8.73 o
  -7  11  11       17.04       13.24      6.50 o
  -5  11  11        9.32        6.87      6.43 o
  -3  11  11       68.74       59.20      7.22 o
  -1  11  11       31.43       34.35      9.42 o
   1  11  11       52.89       64.08      7.17 o
   3  11  11       24.36       30.47      6.67 o
   5  11  11      105.99      108.57      8.07 o
   7  11  11        7.45        9.29      6.53 o
   9  11  11       56.94       59.68      8.92 o
  11  11  11       31.28       24.67      8.58 o
  13  11  11        8.08        4.98     10.25 o
 -18  12  11       65.06       93.62     11.83 o
 -16  12  11        7.87       -4.53     13.70 o
 -14  12  11       86.01       98.26     15.10 o
 -12  12  11       24.84       46.27     13.22 o
 -10  12  11      102.38      108.27     11.41 o
  -8  12  11       66.38       72.17     12.61 o
  -6  12  11       29.44       22.19      7.78 o
  -4  12  11       27.95       26.97      7.64 o
  -2  12  11       86.52      109.73     10.33 o
   0  12  11        8.33       17.37      6.87 o
   2  12  11        0.31        1.26      6.21 o
   4  12  11        7.55       -6.56     12.17 o
   6  12  11       15.11       22.70      7.99 o
   8  12  11        6.22        2.50      7.21 o
  10  12  11        9.43       -0.13     11.78 o
 -11  13  11       23.67       39.66     14.49 o
  -9  13  11      127.90      150.80     14.55 o
  -7  13  11       18.59       21.43      9.75 o
  -5  13  11       34.18       45.90      9.75 o
  -3  13  11       26.39       33.58      9.37 o
  -1  13  11        1.43       -4.90      7.00 o
   1  13  11        2.47        1.64      7.89 o
   3  13  11        6.07       -0.86     11.07 o
 -38   0  12      102.31       76.15     27.70 o
 -36   0  12       65.38       44.55     26.24 o
 -34   0  12      146.65      131.93     27.83 o
 -32   0  12       16.93       -2.20     19.65 o
 -30   0  12       51.70       41.51     14.16 o
 -28   0  12      403.59      368.76     21.53 o
 -26   0  12     2556.64     2446.41     55.26 o
 -24   0  12     2257.52     2255.24     51.08 o
 -22   0  12      768.35      803.93     27.10 o
 -20   0  12     2775.73     2781.88     47.21 o
 -18   0  12     2227.79     2129.84     38.24 o
 -16   0  12     6014.45     6246.61    103.34 o
 -14   0  12     2358.99     2449.81     41.26 o
 -12   0  12     1771.17     1602.43     29.33 o
 -10   0  12     1408.81     1524.86     27.85 o
  -8   0  12      600.37      640.20     15.94 o
  -6   0  12     2649.15     2587.36     41.63 o
  -4   0  12     3743.77     3343.30     44.83 o
  -2   0  12      902.98      944.54     16.99 o
   0   0  12     1640.52     1624.64     28.91 o
   2   0  12     1818.57     1718.24     26.16 o
   4   0  12     1226.41     1155.69     20.59 o
   6   0  12      601.69      596.68     13.43 o
   8   0  12      966.08      932.49     22.16 o
  10   0  12      578.57      638.18     16.84 o
  12   0  12      689.16      752.83     31.54 o
  14   0  12     1270.64     1297.75     26.90 o
  16   0  12        1.07       32.59     18.18 o
  18   0  12      296.80      192.46     25.14 o
  20   0  12       36.67       55.16     21.85 o
  22   0  12       83.56       58.34     24.53 o
  24   0  12      105.38      176.84     27.46 o
  26   0  12        8.17        2.07     23.19 o
 -37   1  12      149.20      188.01     24.47 o
 -35   1  12       67.86       79.79     18.93 o
 -33   1  12      135.89      165.87     15.45 o
 -31   1  12       27.37       29.22     12.24 o
 -29   1  12        8.19       -9.11      9.11 o
 -27   1  12       66.12       83.15     10.42 o
 -25   1  12      218.63      226.76     12.01 o
 -23   1  12     1560.28     1530.39     24.46 o
 -21   1  12     1068.61     1026.87     18.99 o
 -19   1  12      371.52      387.30     12.28 o
 -17   1  12     3348.94     3307.54     37.85 o
 -15   1  12      750.36      741.67     13.29 o
 -13   1  12      443.15      412.29      9.57 o
 -11   1  12     1615.45     1664.74     21.10 o
  -9   1  12     1299.46     1322.93     20.11 o
  -7   1  12     1350.03     1553.37     19.77 o
  -5   1  12      385.75      357.29      8.56 o
  -3   1  12     2651.45     2747.95     31.11 o
  -1   1  12      701.72      697.05     11.54 o
   1   1  12      221.57      226.26      6.37 o
   3   1  12      485.52      502.20      8.63 o
   5   1  12      521.87      522.21      9.88 o
   7   1  12     1238.24     1191.40     19.61 o
   9   1  12     1139.64     1128.70     15.41 o
  11   1  12       11.62       13.51      4.62 o
  13   1  12      397.51      363.07     20.59 o
  15   1  12      105.22      119.43     11.70 o
  17   1  12      180.47      141.24     15.88 o
  19   1  12       25.21       24.50     13.76 o
  21   1  12       62.00       76.42     31.49 o
  23   1  12        5.29        3.17     14.93 o
  25   1  12       76.43      102.26     19.59 o
  27   1  12       13.07       24.52     19.30 o
 -36   2  12      105.81      101.58     19.80 o
 -34   2  12       45.48       25.58     15.95 o
 -32   2  12      118.93      113.20     24.23 o
 -30   2  12      330.48      301.65     18.56 o
 -28   2  12       44.35       37.67     14.08 o
 -26   2  12      309.79      301.36     12.76 o
 -24   2  12     1836.96     1781.18     37.11 o
 -22   2  12      918.12      933.81     18.20 o
 -20   2  12      219.61      188.23      9.24 o
 -18   2  12       72.77       79.67      7.05 o
 -16   2  12      493.68      533.55     10.47 o
 -14   2  12      171.61      175.55      6.25 o
 -12   2  12      136.27      125.60      7.44 o
 -10   2  12      200.57      204.54      7.50 o
  -8   2  12        6.42       -3.95      3.95 o
  -6   2  12       30.80       26.97      5.61 o
  -4   2  12     2119.31     2162.76     25.60 o
  -2   2  12      634.14      576.82      9.66 o
   0   2  12     2061.79     1996.09     22.35 o
   2   2  12      408.54      413.65     13.95 o
   4   2  12       19.47       21.86      3.50 o
   6   2  12      911.87      918.74     17.90 o
   8   2  12      523.09      532.34     10.12 o
  10   2  12      837.10      836.96     14.55 o
  12   2  12      131.38      119.97      6.45 o
  14   2  12      216.46      197.94     10.27 o
  16   2  12       85.27       85.32     10.51 o
  18   2  12       12.19       -1.36     10.09 o
  20   2  12       31.33       35.55     15.37 o
  22   2  12       10.48        0.97     15.52 o
  24   2  12       15.62       -2.11     15.53 o
  26   2  12        8.22       24.30     28.98 o
 -37   3  12       17.67        0.95     14.71 o
 -35   3  12      110.89      133.74     16.65 o
 -33   3  12       13.22       -0.76     13.24 o
 -31   3  12      113.10      106.76     13.91 o
 -29   3  12       17.85       11.51     11.59 o
 -27   3  12       31.81       35.11      9.15 o
 -25   3  12      185.46      164.44     11.06 o
 -23   3  12      206.95      193.20      9.40 o
 -21   3  12      562.38      567.98     14.11 o
 -19   3  12      365.45      385.76     13.62 o
 -17   3  12      708.22      673.25     14.19 o
 -15   3  12      114.20      125.88      6.46 o
 -13   3  12      452.27      427.63     11.20 o
 -11   3  12      108.02      110.67      6.81 o
  -9   3  12      353.05      346.59      9.90 o
  -7   3  12       20.27       16.15      4.45 o
  -5   3  12      940.95      899.58     13.70 o
  -3   3  12       40.75       38.28      3.71 o
  -1   3  12      108.89      106.43      5.69 o
   1   3  12      184.15      170.04      5.43 o
   3   3  12        0.64        5.87      3.77 o
   5   3  12     2238.55     2214.32     27.20 o
   7   3  12      725.18      699.44     12.26 o
   9   3  12      248.23      269.93      8.41 o
  11   3  12      233.17      219.66     11.65 o
  13   3  12       54.29       52.27      6.85 o
  15   3  12       54.94       47.27     10.80 o
  17   3  12      365.42      371.30     17.09 o
  19   3  12       46.50       28.43     12.37 o
  21   3  12      106.05       85.69     20.40 o
  23   3  12       99.70      113.14     19.23 o
  25   3  12        9.68        0.92     16.87 o
 -36   4  12       90.92       82.99     22.73 o
 -34   4  12      121.96      158.77     16.95 o
 -32   4  12      104.70      105.86     15.02 o
 -30   4  12       10.81        3.06     12.10 o
 -28   4  12       19.06       26.37      9.48 o
 -26   4  12       70.56       71.48      9.76 o
 -24   4  12      445.33      490.62     16.16 o
 -22   4  12      149.92      159.04     10.14 o
 -20   4  12     1383.08     1227.34     20.45 o
 -18   4  12      711.17      719.82     15.04 o
 -16   4  12      155.68      129.56      8.34 o
 -14   4  12      119.04      103.45      6.58 o
 -12   4  12      238.91      259.23      9.06 o
 -10   4  12      227.29      222.30      7.43 o
  -8   4  12     1324.49     1357.57     18.60 o
  -6   4  12      876.97      821.22     13.29 o
  -4   4  12     1812.71     1871.74     21.57 o
  -2   4  12       38.68       34.98      4.08 o
   0   4  12     1462.22     1396.11     16.21 o
   2   4  12     1085.96     1090.99     13.76 o
   4   4  12      379.07      378.42      9.73 o
   6   4  12      148.84      167.67      7.68 o
   8   4  12     1314.00     1223.06     17.33 o
  10   4  12      144.19      145.90      6.51 o
  12   4  12      316.85      319.62     11.01 o
  14   4  12       74.85       73.65      8.95 o
  16   4  12        5.27       22.76      7.75 o
  18   4  12       86.13       90.24     11.76 o
  20   4  12        5.32       26.93     11.34 o
  22   4  12        0.87       -4.58     11.57 o
  24   4  12       48.36       45.30     18.50 o
  26   4  12       14.51      -17.99     17.99 o
 -35   5  12       13.65        5.30     14.12 o
 -33   5  12       69.71       87.55     15.66 o
 -31   5  12       25.72       -1.46     15.16 o
 -29   5  12       62.01       76.98     11.11 o
 -27   5  12      173.88      189.99     12.12 o
 -25   5  12      445.79      444.28     15.56 o
 -23   5  12      548.61      529.57     26.35 o
 -21   5  12      327.83      328.33     16.51 o
 -19   5  12      362.18      309.67     12.59 o
 -17   5  12     1112.48     1058.67     26.14 o
 -15   5  12       11.00        5.24      5.08 o
 -13   5  12      710.63      790.08     13.62 o
 -11   5  12      386.89      390.67      9.76 o
  -9   5  12      408.85      408.13      9.75 o
  -7   5  12      160.01      146.55      6.43 o
  -5   5  12      752.30      683.99     11.80 o
  -3   5  12      524.05      528.45     10.81 o
  -1   5  12       48.17       48.60      4.33 o
   1   5  12      253.45      245.90      7.50 o
   3   5  12      113.16       80.92      5.95 o
   5   5  12       10.86       19.88      6.77 o
   7   5  12       67.05       44.69      5.96 o
   9   5  12       13.22       13.97      5.95 o
  11   5  12      100.55       96.22      7.08 o
  13   5  12       50.25       46.67      7.83 o
  15   5  12        1.80       -2.01      7.26 o
  17   5  12        2.23       -2.88      8.42 o
  19   5  12        2.94       -2.59      9.99 o
  21   5  12       80.91       90.40     13.03 o
  23   5  12       53.79       66.13     13.90 o
  25   5  12       12.41       24.18     18.97 o
 -34   6  12        0.08      -16.89     16.89 o
 -32   6  12       20.36       16.89     11.20 o
 -30   6  12       29.18       42.36     11.94 o
 -28   6  12      111.62      119.23     11.80 o
 -26   6  12      106.96      108.66     11.14 o
 -24   6  12      229.31      235.67     10.19 o
 -22   6  12      274.14      301.53     16.69 o
 -20   6  12      379.95      382.75     11.82 o
 -18   6  12      418.16      371.44     15.26 o
 -16   6  12       86.04      102.99      8.27 o
 -14   6  12      495.77      418.78     11.58 o
 -12   6  12      220.11      206.22     12.92 o
 -10   6  12      815.93      827.90     13.99 o
  -8   6  12       51.51       54.51      7.09 o
  -6   6  12     1745.24     1720.54     22.58 o
  -4   6  12      572.24      568.22     11.72 o
  -2   6  12     2299.44     2265.10     27.88 o
   0   6  12      767.08      687.64     11.88 o
   2   6  12     1448.04     1453.64     20.25 o
   4   6  12      257.35      245.46      8.41 o
   6   6  12       49.30       39.33      5.82 o
   8   6  12      424.36      386.96     11.16 o
  10   6  12       30.39       12.52      8.89 o
  12   6  12      303.27      302.84     11.72 o
  14   6  12      195.26      218.59     10.63 o
  16   6  12       90.18      118.52      9.87 o
  18   6  12       23.08       24.67      8.67 o
  20   6  12       52.12       63.40     12.20 o
  22   6  12        1.81        6.34     12.35 o
  24   6  12       58.18       72.13     21.97 o
 -33   7  12        1.37      -12.71     13.22 o
 -31   7  12        5.06       -5.38     12.80 o
 -29   7  12      112.70      128.18     14.29 o
 -27   7  12       85.10       81.18     12.88 o
 -25   7  12       10.76        5.86     15.45 o
 -23   7  12       34.03       42.64      9.30 o
 -21   7  12       99.26       83.10      9.16 o
 -19   7  12      192.97      199.79     10.05 o
 -17   7  12       13.31       13.91      8.63 o
 -15   7  12      583.93      593.82     18.39 o
 -13   7  12      228.64      196.87     12.93 o
 -11   7  12      189.07      196.89     12.37 o
  -9   7  12        5.97       -2.73      7.01 o
  -7   7  12       22.88       24.43      5.83 o
  -5   7  12      592.36      579.66     13.43 o
  -3   7  12      167.04      164.68      7.99 o
  -1   7  12     1667.06     1725.33     24.01 o
   1   7  12      263.07      261.77      8.79 o
   3   7  12      398.12      405.66     13.11 o
   5   7  12      129.01      119.14      6.75 o
   7   7  12      319.99      327.75     10.55 o
   9   7  12       29.65       18.42      5.98 o
  11   7  12       32.09       28.14      7.94 o
  13   7  12       64.36       86.10      8.43 o
  15   7  12       59.35       56.71      8.42 o
  17   7  12        4.21        4.64      7.91 o
  19   7  12       45.83       62.47     16.08 o
  21   7  12        6.00       13.81     12.08 o
 -30   8  12       28.88       31.25     13.04 o
 -28   8  12      174.44      218.61     15.89 o
 -26   8  12      119.25      131.60     13.18 o
 -24   8  12       36.06       25.31     10.52 o
 -22   8  12       11.83       11.91      7.87 o
 -20   8  12      156.08      140.55      9.90 o
 -18   8  12       71.39       64.17     10.06 o
 -16   8  12       53.33       46.50      9.67 o
 -14   8  12       64.91       36.53      8.92 o
 -12   8  12      209.36      199.66     10.25 o
 -10   8  12       60.98       58.84      7.79 o
  -8   8  12      139.35      133.58      7.71 o
  -6   8  12      259.29      257.43      9.77 o
  -4   8  12      148.34      129.51      7.73 o
  -2   8  12      267.13      258.32      9.68 o
   0   8  12      370.29      381.96     15.86 o
   2   8  12       68.40       63.52      6.68 o
   4   8  12      113.00      131.56      7.58 o
   6   8  12       55.41       44.23      6.77 o
   8   8  12       39.32       34.15      6.89 o
  10   8  12       56.99       55.37     11.27 o
  12   8  12       50.32       57.02      8.39 o
  14   8  12       29.65       25.37      8.34 o
  16   8  12        7.72       16.82      8.55 o
  18   8  12       64.43       60.04     10.16 o
  20   8  12       28.74       24.02     10.40 o
 -29   9  12      109.89       90.03     14.15 o
 -27   9  12       51.72       58.13     12.65 o
 -25   9  12        0.89      -10.43     15.40 o
 -23   9  12       56.19       40.15     10.92 o
 -21   9  12       57.13       57.69     16.35 o
 -19   9  12      295.11      311.40     12.73 o
 -17   9  12       17.08        3.97      9.29 o
 -15   9  12       36.10       37.77      9.79 o
 -13   9  12       51.39       61.10      9.39 o
 -11   9  12       66.70       70.71     12.58 o
  -9   9  12      834.06      889.34     19.48 o
  -7   9  12       39.30       44.21      8.42 o
  -5   9  12      177.41      182.47      8.74 o
  -3   9  12      165.88      180.52      8.65 o
  -1   9  12      128.91      148.48     10.43 o
   1   9  12      127.82      150.97     10.60 o
   3   9  12      189.45      203.69      8.65 o
   5   9  12      142.71      163.01      8.77 o
   7   9  12       72.80       78.62      8.31 o
   9   9  12       22.79       18.58      7.61 o
  11   9  12       60.33       76.15      8.73 o
  13   9  12        5.51        3.36      7.87 o
  15   9  12       12.11       10.04      8.50 o
  17   9  12       52.10       72.03     10.55 o
 -26  10  12        8.88        1.67     11.44 o
 -24  10  12       13.24       22.66     11.43 o
 -22  10  12       54.84       83.14     12.04 o
 -20  10  12       31.28       27.27     10.63 o
 -18  10  12      298.39      297.86     15.07 o
 -16  10  12       35.55       33.25     10.48 o
 -14  10  12       15.29       17.84      9.74 o
 -12  10  12       95.74      110.19      9.63 o
 -10  10  12      120.15      116.43     11.70 o
  -8  10  12       91.05       95.27      8.07 o
  -6  10  12       49.57       37.16      6.91 o
  -4  10  12        5.40        2.77      6.87 o
  -2  10  12      123.85      145.79      9.46 o
   0  10  12      130.17      125.03      8.03 o
   2  10  12       62.97       78.96      8.30 o
   4  10  12        8.18        1.47      6.95 o
   6  10  12       28.10       29.11      7.44 o
   8  10  12       50.74       35.51      7.85 o
  10  10  12       16.16       27.86     11.12 o
  12  10  12       52.05       43.34      8.68 o
  14  10  12       37.98       58.78      9.13 o
  16  10  12        6.85       -5.13     15.38 o
 -23  11  12       30.48       13.24     11.86 o
 -21  11  12       11.56        5.36     11.14 o
 -19  11  12       47.84       36.63     11.17 o
 -17  11  12       32.45       30.59     19.10 o
 -15  11  12       55.11       78.87     11.47 o
 -13  11  12        9.98        9.97     10.13 o
 -11  11  12       22.45        9.82      8.24 o
  -9  11  12       30.75       50.92     10.02 o
  -7  11  12       75.45       81.86      7.95 o
  -5  11  12       35.34       38.44      9.08 o
  -3  11  12       16.93       23.02      8.58 o
  -1  11  12       24.95       21.46      7.09 o
   1  11  12       19.74       12.67      6.72 o
   3  11  12       30.68       17.40      7.27 o
   5  11  12       30.62        6.18      8.35 o
   7  11  12       40.47       47.22      7.72 o
   9  11  12        5.64       -7.08      7.08 o
  11  11  12       11.80       -5.14      8.93 o
 -18  12  12       27.17        7.58     15.16 o
 -16  12  12       29.18       23.91     14.84 o
 -14  12  12       18.40       21.30     13.70 o
 -12  12  12       31.16       16.96     17.88 o
 -10  12  12       12.58       -9.38      9.38 o
  -8  12  12       53.00       48.02     10.13 o
  -6  12  12       13.06       24.18      9.40 o
  -4  12  12        6.93       -0.41      8.81 o
  -2  12  12       34.73       42.11      9.14 o
   0  12  12       52.48       60.30      8.02 o
   2  12  12       55.29       69.77     11.28 o
   4  12  12       73.87       74.02     14.89 o
   6  12  12       25.39       19.88      8.45 o
   8  12  12       13.63       21.05      8.37 o
  -9  13  12       12.09       20.85     14.64 o
  -7  13  12       20.21       23.75     10.02 o
  -5  13  12       11.32        0.52      9.39 o
  -3  13  12        3.16      -11.08     13.72 o
  -1  13  12        7.92       -1.43      8.94 o
 -37   1  13        5.09      -21.48     21.48 o
 -35   1  13        8.58      -21.91     35.09 o
 -33   1  13       61.38       66.71     14.45 o
 -31   1  13      130.26      143.77     14.70 o
 -29   1  13      178.72      205.71     12.92 o
 -27   1  13      664.60      700.38     19.48 o
 -25   1  13      345.16      352.19     16.98 o
 -23   1  13        2.58       -6.97      7.88 o
 -21   1  13      728.48      693.26     15.91 o
 -19   1  13     2048.77     1980.43     28.66 o
 -17   1  13      410.70      401.12     12.18 o
 -15   1  13     4689.69     4609.56     55.18 o
 -13   1  13       16.27       13.58      3.58 o
 -11   1  13      908.89      882.22     12.95 o
  -9   1  13      226.00      223.26     12.53 o
  -7   1  13     3466.12     3504.66     42.64 o
  -5   1  13        7.11       10.52      4.03 o
  -3   1  13     1741.19     1665.23     21.21 o
  -1   1  13      923.62      937.88     13.49 o
   1   1  13       91.16      120.32      4.96 o
   3   1  13      391.72      419.90      7.81 o
   5   1  13      197.53      153.72      5.90 o
   7   1  13      109.01      122.89      6.82 o
   9   1  13      760.35      823.44     14.34 o
  11   1  13      472.36      454.45     12.01 o
  13   1  13      414.66      436.92     14.25 o
  15   1  13       52.79       44.11      9.77 o
  17   1  13       12.67       24.86     16.17 o
  19   1  13       93.43      129.25     17.74 o
  21   1  13      137.97      131.03     18.01 o
  23   1  13        7.88       10.82     16.04 o
  25   1  13       52.82       69.70     25.51 o
 -36   2  13       33.00       15.35     18.80 o
 -34   2  13      109.88      123.25     16.14 o
 -32   2  13       91.37      135.14     15.34 o
 -30   2  13      115.98      121.57     14.41 o
 -28   2  13      384.88      402.91     28.18 o
 -26   2  13       96.85      102.87      9.87 o
 -24   2  13      219.67      241.30     16.86 o
 -22   2  13     1111.49      955.97     18.51 o
 -20   2  13      114.00      106.12      8.25 o
 -18   2  13     6407.30     6200.60     72.35 o
 -16   2  13       34.41       43.23      6.51 o
 -14   2  13      819.53      724.97     13.25 o
 -12   2  13      465.32      413.23     10.82 o
 -10   2  13       23.94       22.24      5.29 o
  -8   2  13     1041.07     1052.61     17.85 o
  -6   2  13      446.00      437.55      8.68 o
  -4   2  13      207.08      203.36      6.68 o
  -2   2  13     1395.37     1293.73     16.63 o
   0   2  13     2779.41     2714.92     29.23 o
   2   2  13     1341.56     1329.61     18.42 o
   4   2  13      674.11      664.04     12.42 o
   6   2  13     3088.02     2838.96     36.55 o
   8   2  13     2128.74     1983.48     25.16 o
  10   2  13       12.98        9.01      5.11 o
  12   2  13      127.54      127.40      7.51 o
  14   2  13        1.27       -1.98      7.47 o
  16   2  13      139.82      128.64     12.12 o
  18   2  13        8.20        0.15     13.43 o
  20   2  13       69.74       80.70     17.20 o
  22   2  13       28.48       -2.73     15.53 o
  24   2  13       27.79       34.96     21.97 o
  26   2  13       13.56       11.72     21.97 o
 -37   3  13        2.28       11.46     15.74 o
 -35   3  13        1.97       -5.27     13.98 o
 -33   3  13      284.63      331.53     19.06 o
 -31   3  13       67.54       51.77     13.49 o
 -29   3  13       38.98       60.51     12.31 o
 -27   3  13      116.38      148.82     13.24 o
 -25   3  13      146.96      155.77     11.03 o
 -23   3  13     1147.67     1123.95     23.87 o
 -21   3  13      673.77      675.75     15.57 o
 -19   3  13     1646.57     1590.06     24.73 o
 -17   3  13     2945.03     2800.12     36.54 o
 -15   3  13      112.84       96.25      8.20 o
 -13   3  13      203.98      215.35     11.19 o
 -11   3  13     1668.83     1694.30     24.25 o
  -9   3  13      611.17      589.32     12.63 o
  -7   3  13      785.47      802.80     13.50 o
  -5   3  13       53.79       64.26      4.85 o
  -3   3  13       99.13       97.27      4.92 o
  -1   3  13     1443.60     1420.72     16.62 o
   1   3  13      691.75      646.22     12.40 o
   3   3  13     4930.33     4771.31     51.69 o
   5   3  13       56.44       53.76      8.11 o
   7   3  13     3656.78     3233.52     36.86 o
   9   3  13      299.25      239.67      8.01 o
  11   3  13        8.61        2.60      4.91 o
  13   3  13       49.02       49.21      8.28 o
  15   3  13       80.17       87.68     11.31 o
  17   3  13       44.47       59.13     10.99 o
  19   3  13       84.84      119.72     13.03 o
  21   3  13        4.93       18.71     16.10 o
  23   3  13       97.91      108.74     19.73 o
  25   3  13        7.60        4.31     17.63 o
 -36   4  13       78.23       91.83     17.02 o
 -34   4  13       32.54       15.90     14.73 o
 -32   4  13       12.45       -3.64     13.18 o
 -30   4  13       25.77       34.36     17.33 o
 -28   4  13      145.68      142.13     14.13 o
 -26   4  13       70.95       51.78      9.57 o
 -24   4  13      263.87      260.41     12.61 o
 -22   4  13       56.54       59.45      9.26 o
 -20   4  13      483.51      445.01     15.92 o
 -18   4  13      640.47      613.22     14.07 o
 -16   4  13      187.95      170.89      9.14 o
 -14   4  13       29.20       19.65      5.79 o
 -12   4  13      170.29      150.47      7.60 o
 -10   4  13      371.22      356.08      9.36 o
  -8   4  13      444.85      426.93     10.11 o
  -6   4  13      908.46      882.44     14.44 o
  -4   4  13      834.51      825.68     11.83 o
  -2   4  13       50.93       38.98      4.41 o
   0   4  13      469.94      497.67     10.71 o
   2   4  13     1049.40      996.67     14.34 o
   4   4  13      915.78      841.54     15.92 o
   6   4  13      141.80      150.05      8.29 o
   8   4  13      585.34      566.74     11.50 o
  10   4  13      283.04      292.23     17.91 o
  12   4  13      101.46      114.63      7.91 o
  14   4  13       77.12       77.20      7.65 o
  16   4  13      146.04      126.10     12.03 o
  18   4  13       84.49       86.32     12.30 o
  20   4  13       36.14       46.98     13.15 o
  22   4  13       40.96       32.14     24.59 o
  24   4  13        6.72       17.94     18.44 o
 -35   5  13       95.70       98.00     17.17 o
 -33   5  13        5.16      -12.03     13.18 o
 -31   5  13        6.61        6.98     19.96 o
 -29   5  13       54.54       70.61     12.19 o
 -27   5  13       32.88       21.71      9.30 o
 -25   5  13      127.19      138.86     11.07 o
 -23   5  13       59.93       80.72      9.63 o
 -21   5  13      352.08      311.47     12.89 o
 -19   5  13      347.71      318.75     12.72 o
 -17   5  13       46.56       34.47      9.43 o
 -15   5  13      575.67      571.46     13.39 o
 -13   5  13       46.13       30.97      5.28 o
 -11   5  13      291.91      255.53      8.58 o
  -9   5  13      191.72      185.69      7.42 o
  -7   5  13      232.53      243.19      8.39 o
  -5   5  13     1430.76     1441.41     18.39 o
  -3   5  13      390.69      335.73      9.36 o
  -1   5  13     1053.83     1030.39     24.02 o
   1   5  13     2817.23     2607.27     31.31 o
   3   5  13      125.26      140.04      7.36 o
   5   5  13     1724.97     1688.57     33.66 o
   7   5  13      180.25      200.78     11.25 o
   9   5  13      105.46      111.74      9.29 o
  11   5  13       69.14       74.07      7.34 o
  13   5  13       32.04       46.82      7.30 o
  15   5  13       23.60       21.14      8.25 o
  17   5  13      182.00      209.53     14.16 o
  19   5  13       74.92       55.00     12.44 o
  21   5  13       59.91       60.16     12.89 o
  23   5  13       19.16       10.68     13.07 o
 -34   6  13       11.34        2.75     17.36 o
 -32   6  13       33.32       52.60     42.53 o
 -30   6  13       32.79       32.22     12.73 o
 -28   6  13      141.66      152.69     12.15 o
 -26   6  13       31.27       26.69      7.66 o
 -24   6  13       91.20       99.10      8.36 o
 -22   6  13      285.10      304.70     11.33 o
 -20   6  13       10.08       12.81      6.75 o
 -18   6  13      428.31      394.10     14.36 o
 -16   6  13      422.66      400.88     13.59 o
 -14   6  13      205.04      226.95      9.57 o
 -12   6  13      168.18      155.63      8.19 o
 -10   6  13      453.76      501.13     15.94 o
  -8   6  13     1648.94     1804.62     29.45 o
  -6   6  13      727.98      755.76     14.04 o
  -4   6  13      494.19      482.89     11.46 o
  -2   6  13     1027.19      961.58     15.91 o
   0   6  13      993.99      999.80     16.75 o
   2   6  13      427.45      403.43     10.74 o
   4   6  13      126.81      133.72      7.59 o
   6   6  13      185.70      169.10      8.15 o
   8   6  13       45.34       42.70      6.46 o
  10   6  13       28.27       23.59      6.62 o
  12   6  13      113.82      129.20      8.60 o
  14   6  13      345.83      376.70     13.94 o
  16   6  13       89.60       96.69     10.11 o
  18   6  13        3.90       -1.31     10.63 o
  20   6  13       15.40       27.58     12.03 o
  22   6  13       22.48       12.55     13.26 o
 -31   7  13       41.44       30.06     13.61 o
 -29   7  13      178.01      230.99     23.44 o
 -27   7  13       46.71       33.99     11.86 o
 -25   7  13      194.33      174.10     11.00 o
 -23   7  13      174.99      188.17     11.20 o
 -21   7  13        1.92       -5.24      7.01 o
 -19   7  13      446.44      450.03     14.57 o
 -17   7  13       87.94       69.06      9.75 o
 -15   7  13      352.26      351.95     15.54 o
 -13   7  13       32.02       21.50      7.66 o
 -11   7  13      277.44      290.07     14.14 o
  -9   7  13       83.77       84.68      8.75 o
  -7   7  13      151.12      147.78      8.06 o
  -5   7  13       57.12       68.35      7.49 o
  -3   7  13      120.50      116.92      8.56 o
  -1   7  13        0.93        2.39      5.86 o
   1   7  13      906.08      886.10     22.66 o
   3   7  13       20.23       16.84      5.75 o
   5   7  13      135.90      139.36      7.93 o
   7   7  13       17.36       15.47      8.71 o
   9   7  13      297.42      296.27     10.80 o
  11   7  13       87.13       72.69      8.59 o
  13   7  13      125.07      155.30     10.15 o
  15   7  13       14.61       13.15      8.38 o
  17   7  13       89.87       91.74     11.19 o
  19   7  13        9.47        0.92     11.20 o
  21   7  13       35.60       25.05     25.51 o
 -30   8  13       40.89       44.96     14.80 o
 -28   8  13        5.29       -0.26     21.20 o
 -26   8  13       82.27       70.74     12.22 o
 -24   8  13      295.87      335.42     28.58 o
 -22   8  13       33.23       26.00      8.45 o
 -20   8  13      156.86      163.01     10.50 o
 -18   8  13       85.11       97.88     11.31 o
 -16   8  13       53.36       39.66     12.43 o
 -14   8  13      277.48      276.41     14.04 o
 -12   8  13      327.81      339.83     13.44 o
 -10   8  13      166.38      172.23      9.97 o
  -8   8  13       55.13       41.39      7.82 o
  -6   8  13      173.79      187.73     11.69 o
  -4   8  13      170.85      160.08     11.84 o
  -2   8  13      323.53      350.14     14.68 o
   0   8  13      184.64      192.32      8.81 o
   2   8  13       34.85       37.21      6.59 o
   4   8  13       50.83       56.77      7.24 o
   6   8  13       13.48       15.12      6.77 o
   8   8  13       38.90       38.25      7.21 o
  10   8  13       82.83      104.70      9.38 o
  12   8  13       57.08       45.72      8.90 o
  14   8  13       33.43       25.81      8.88 o
  16   8  13       70.20       56.89     10.47 o
  18   8  13       56.77       56.22     11.98 o
 -27   9  13       18.18       14.71     15.26 o
 -25   9  13       84.62      108.89     13.24 o
 -23   9  13        0.35       12.80     11.03 o
 -21   9  13       34.67       34.67     10.59 o
 -19   9  13       66.98       79.38     17.04 o
 -17   9  13       18.86        7.06      9.73 o
 -15   9  13      102.61      117.27     11.63 o
 -13   9  13       86.28      100.32     11.89 o
 -11   9  13      306.60      333.86     13.54 o
  -9   9  13       27.15       28.46      8.24 o
  -7   9  13      180.52      200.11      9.97 o
  -5   9  13      182.81      190.00     10.79 o
  -3   9  13      684.90      727.98     23.36 o
  -1   9  13      257.19      262.37     11.29 o
   1   9  13       87.84       85.97      7.47 o
   3   9  13       13.13        8.46      6.64 o
   5   9  13       66.72       82.59      8.04 o
   7   9  13       45.52       47.76      8.38 o
   9   9  13      111.70      118.94      9.92 o
  11   9  13       98.02      119.58     11.22 o
  13   9  13       21.39       21.79      8.76 o
  15   9  13       21.41        8.94     16.06 o
  17   9  13        2.52       -9.47      9.47 o
 -26  10  13       30.64       -1.22     21.36 o
 -24  10  13       85.77       94.34     13.12 o
 -22  10  13       37.36       36.81     12.32 o
 -20  10  13       76.56       72.88     12.03 o
 -18  10  13        6.89       12.25     10.48 o
 -16  10  13       97.18       99.55     11.56 o
 -14  10  13      221.80      233.28     16.38 o
 -12  10  13      101.82      133.30     12.23 o
 -10  10  13      107.81      115.62      9.84 o
  -8  10  13       69.23       72.24      8.88 o
  -6  10  13       59.98       67.51     11.98 o
  -4  10  13       18.63       12.56      7.89 o
  -2  10  13        5.39        1.57      6.63 o
   0  10  13       34.62       40.17      7.75 o
   2  10  13      127.95      115.45      9.35 o
   4  10  13       54.00       46.22      8.43 o
   6  10  13      171.58      171.54     15.55 o
   8  10  13        7.89        6.29      7.91 o
  10  10  13       26.51       34.14      8.61 o
  12  10  13       23.83       32.05      9.09 o
  14  10  13        7.93        2.83     13.47 o
 -21  11  13       14.73       11.31     11.55 o
 -19  11  13        5.09       16.55     11.45 o
 -17  11  13       25.03       14.86     14.28 o
 -15  11  13       75.49      101.28     15.47 o
 -13  11  13       34.16        1.32     13.53 o
 -11  11  13       21.09       -0.02     15.19 o
  -9  11  13      115.02       98.15     11.35 o
  -7  11  13       44.80       48.15     10.23 o
  -5  11  13      129.47      157.21     11.83 o
  -3  11  13        1.46       -0.83      8.69 o
  -1  11  13       26.98       24.82      7.57 o
   1  11  13        8.79        5.79      7.54 o
   3  11  13        2.35       -7.21      7.21 o
   5  11  13       22.20        9.85      7.79 o
   7  11  13       32.85       35.80      8.45 o
   9  11  13       53.12       45.07      8.67 o
 -16  12  13        7.62       -3.25     14.08 o
 -14  12  13       10.24       10.77     20.69 o
 -12  12  13       45.30       40.02     14.58 o
 -10  12  13       15.54       12.67     10.37 o
  -8  12  13       30.20       36.54     10.56 o
  -6  12  13       78.84       93.53     11.26 o
  -4  12  13       29.10       32.18      9.88 o
  -2  12  13        9.44       -2.60      7.72 o
   0  12  13        0.46       -8.98      8.98 o
   2  12  13       75.56       99.90      9.45 o
   4  12  13        1.58       -2.36      7.78 o
 -36   0  14      139.36      118.87     30.63 o
 -34   0  14       74.31       35.64     24.04 o
 -32   0  14      182.51      208.81     29.66 o
 -30   0  14       68.46       96.90     16.90 o
 -28   0  14      158.45      112.69     16.09 o
 -26   0  14       84.29      132.45     16.11 o
 -24   0  14      256.42      235.88     16.61 o
 -22   0  14      463.18      457.67     21.21 o
 -20   0  14      767.91      751.18     26.71 o
 -18   0  14       47.05       13.08     11.15 o
 -16   0  14    10075.46     9782.80    192.50 o
 -14   0  14     1181.56     1292.61     27.62 o
 -12   0  14     6097.08     5825.02     87.58 o
 -10   0  14      948.73      892.45     20.69 o
  -8   0  14      493.26      493.97     14.77 o
  -6   0  14     2436.18     2389.49     35.05 o
  -4   0  14     1667.30     1482.00     24.36 o
  -2   0  14     1297.88     1198.82     24.54 o
   0   0  14     2955.72     2944.15     48.38 o
   2   0  14      768.21      732.82     21.06 o
   4   0  14     2763.06     2706.02     82.21 o
   6   0  14      214.25      231.43     11.65 o
   8   0  14     2704.06     2469.66     42.72 o
  10   0  14     1218.50     1105.95     33.87 o
  12   0  14     1044.85     1063.58     31.43 o
  14   0  14       29.72       22.02     10.07 o
  16   0  14       51.52       26.85     20.14 o
  18   0  14       34.97       11.96     21.36 o
  20   0  14       52.08       73.10     22.94 o
  22   0  14      275.77      241.28     32.10 o
  24   0  14       17.37       57.73     27.58 o
 -37   1  14       93.20       98.81     20.92 o
 -35   1  14       50.77       37.29     17.39 o
 -33   1  14      347.14      348.23     19.13 o
 -31   1  14       11.02       -9.46     12.07 o
 -29   1  14       91.63       95.84     11.52 o
 -27   1  14      434.43      452.05     17.12 o
 -25   1  14      898.89      896.43     21.60 o
 -23   1  14      140.99      135.02     10.50 o
 -21   1  14      146.56      165.49     10.85 o
 -19   1  14      907.67      843.28     17.27 o
 -17   1  14     1158.23     1122.54     19.66 o
 -15   1  14     1833.97     1744.24     25.80 o
 -13   1  14     2980.79     2755.93     36.04 o
 -11   1  14      814.90      827.59     12.93 o
  -9   1  14     2199.56     2097.50     24.12 o
  -7   1  14      711.92      746.92     14.53 o
  -5   1  14      157.25      126.93      6.16 o
  -3   1  14      830.25      781.72     13.42 o
  -1   1  14      429.96      402.62     11.79 o
   1   1  14     2278.71     2202.10     35.27 o
   3   1  14     1190.54     1061.53     16.50 o
   5   1  14      740.20      690.02     12.08 o
   7   1  14       14.85       28.53      6.16 o
   9   1  14     2096.95     2024.65     28.54 o
  11   1  14       60.85       68.39      7.12 o
  13   1  14       78.89       77.21      9.23 o
  15   1  14       20.44       21.35     12.31 o
  17   1  14       35.63       28.57     14.96 o
  19   1  14        2.17      -14.63     14.78 o
  21   1  14       90.88      118.64     19.06 o
  23   1  14       28.49       43.14     25.87 o
  25   1  14       14.75       34.43     20.64 o
 -36   2  14       49.95       54.82     18.45 o
 -34   2  14       41.74       48.35     15.19 o
 -32   2  14       32.98       22.91     13.89 o
 -30   2  14       25.33       29.81     12.18 o
 -28   2  14       51.11       46.88     14.18 o
 -26   2  14       23.84        9.23      9.24 o
 -24   2  14      276.54      262.12     12.71 o
 -22   2  14       47.84       75.41     14.39 o
 -20   2  14      915.17      886.44     18.04 o
 -18   2  14      463.57      479.95     13.45 o
 -16   2  14       12.09        6.59      6.41 o
 -14   2  14      571.84      559.48     15.53 o
 -12   2  14       41.91       39.37      6.31 o
 -10   2  14     2248.71     2200.39     30.00 o
  -8   2  14      127.90      132.65      6.38 o
  -6   2  14       22.92       20.77      4.37 o
  -4   2  14       22.13       24.77      4.38 o
  -2   2  14      208.60      205.19      8.00 o
   0   2  14     1043.04      954.99     15.39 o
   2   2  14     1069.12      999.43     19.62 o
   4   2  14      615.75      544.46     11.56 o
   6   2  14      647.38      713.13     16.59 o
   8   2  14      268.06      239.25      9.20 o
  10   2  14       33.02       32.32      6.32 o
  12   2  14      138.75      129.85      9.80 o
  14   2  14      133.20      128.87     10.16 o
  16   2  14       22.19       25.84     13.81 o
  18   2  14       16.97      -11.00     14.71 o
  20   2  14       67.29       66.48     18.92 o
  22   2  14       26.32       41.18     18.24 o
  24   2  14        8.31        2.15     18.76 o
 -35   3  14       92.24      126.21     22.99 o
 -33   3  14        0.99       -8.89     13.73 o
 -31   3  14      477.35      489.09     22.43 o
 -29   3  14       43.25       43.79     12.43 o
 -27   3  14       12.33        2.76     10.43 o
 -25   3  14       20.01        5.83     10.06 o
 -23   3  14        7.48        4.61      7.50 o
 -21   3  14       50.12       36.82      7.95 o
 -19   3  14      245.42      214.92      9.70 o
 -17   3  14      901.28      815.51     16.48 o
 -15   3  14      420.12      408.43     13.90 o
 -13   3  14      481.80      453.88     16.51 o
 -11   3  14      781.61      769.07     15.66 o
  -9   3  14      129.44      134.55      8.51 o
  -7   3  14      192.43      147.97      6.23 o
  -5   3  14     1791.42     1773.21     21.28 o
  -3   3  14       16.84       12.51      5.20 o
  -1   3  14      976.28     1006.11     15.97 o
   1   3  14      693.51      633.26     14.08 o
   3   3  14      960.19      942.48     17.31 o
   5   3  14      797.79      790.94     16.00 o
   7   3  14      794.59      766.42     16.43 o
   9   3  14      225.78      209.24      7.85 o
  11   3  14      112.32       90.92      8.99 o
  13   3  14      229.30      256.46     21.91 o
  15   3  14        1.16       -9.22      9.22 o
  17   3  14        3.84       17.85     10.75 o
  19   3  14       42.65       54.48     16.18 o
  21   3  14      172.23      219.15     22.10 o
  23   3  14       44.62       47.33     19.31 o
 -36   4  14       81.89      103.15     21.35 o
 -34   4  14       33.66       26.52     15.03 o
 -32   4  14      121.41      130.56     15.36 o
 -30   4  14      144.76      130.88     14.84 o
 -28   4  14       78.87       78.80     13.09 o
 -26   4  14       35.73       45.38     11.85 o
 -24   4  14      589.08      583.92     17.58 o
 -22   4  14       23.95        7.84      8.29 o
 -20   4  14      146.21      138.74     10.18 o
 -18   4  14      526.96      502.85     23.06 o
 -16   4  14      185.20      169.72      9.79 o
 -14   4  14      422.00      427.84     13.65 o
 -12   4  14       18.96        3.82      5.62 o
 -10   4  14     1311.61     1329.22     19.08 o
  -8   4  14       31.94       22.51      5.32 o
  -6   4  14      425.20      414.06     10.61 o
  -4   4  14     2411.49     2336.17     26.43 o
  -2   4  14     1880.11     1764.13     21.44 o
   0   4  14       89.95       90.05      5.96 o
   2   4  14      582.91      572.19     13.20 o
   4   4  14      801.07      741.02     15.44 o
   6   4  14      643.39      614.93     14.22 o
   8   4  14      192.60      189.91      7.77 o
  10   4  14      367.97      393.30     12.27 o
  12   4  14      120.34      147.12     10.14 o
  14   4  14       69.31       86.93      9.57 o
  16   4  14       95.07       88.76     13.24 o
  18   4  14      124.66      108.39     13.80 o
  20   4  14      105.44      154.76     21.78 o
  22   4  14       95.26       97.76     20.67 o
 -35   5  14       84.20      100.16     17.23 o
 -33   5  14        8.64        1.82     14.13 o
 -31   5  14      119.24      127.86     15.30 o
 -29   5  14       85.45       83.70     13.66 o
 -27   5  14       11.52       -9.28      9.28 o
 -25   5  14      258.13      266.20     13.05 o
 -23   5  14      224.98      254.84     12.49 o
 -21   5  14       20.52       26.04      8.64 o
 -19   5  14      415.68      371.68     14.27 o
 -17   5  14     1785.82     1693.45     28.84 o
 -15   5  14      184.55      180.10      9.99 o
 -13   5  14      169.58      173.31     11.38 o
 -11   5  14       24.28       26.56      5.74 o
  -9   5  14       45.38       11.53      5.51 o
  -7   5  14      834.91      799.34     14.31 o
  -5   5  14      698.96      642.81     12.88 o
  -3   5  14      438.17      441.69     11.10 o
  -1   5  14      225.10      248.35      8.81 o
   1   5  14     1688.02     1647.56     22.77 o
   3   5  14       28.27       32.09      7.37 o
   5   5  14       39.90       39.12      6.63 o
   7   5  14      146.25      148.86      8.46 o
   9   5  14      176.71      183.19      9.15 o
  11   5  14      378.11      392.18     12.49 o
  13   5  14       37.40       41.79      7.83 o
  15   5  14       52.50       39.71     10.98 o
  17   5  14       13.50        1.64     10.86 o
  19   5  14        0.43      -10.91     12.03 o
  21   5  14       11.45       21.29     13.11 o
 -32   6  14       89.59      102.66     22.82 o
 -30   6  14       50.14       43.14     18.25 o
 -28   6  14       97.73       89.91     13.75 o
 -26   6  14       89.58       85.55      9.69 o
 -24   6  14      184.52      216.75     10.39 o
 -22   6  14      380.69      400.66     17.83 o
 -20   6  14       49.47       23.77      7.38 o
 -18   6  14      400.70      383.65     14.20 o
 -16   6  14      262.36      272.35     13.87 o
 -14   6  14       15.93       10.70      8.56 o
 -12   6  14      809.50      827.87     20.52 o
 -10   6  14      336.93      331.92     12.75 o
  -8   6  14      547.22      555.55     14.11 o
  -6   6  14      513.39      486.44     16.26 o
  -4   6  14      188.25      188.46      8.06 o
  -2   6  14      141.19      132.56      7.36 o
   0   6  14      298.19      311.77      9.88 o
   2   6  14      168.76      164.80      8.47 o
   4   6  14       20.18       10.81      6.14 o
   6   6  14       70.54       66.84     10.32 o
   8   6  14       44.11       42.98      6.94 o
  10   6  14      112.91      121.96      8.55 o
  12   6  14       27.07       17.02      7.46 o
  14   6  14       16.13       26.70      8.89 o
  16   6  14       48.74       38.58     11.78 o
  18   6  14       19.94       20.29     13.48 o
  20   6  14       12.64        7.59     12.83 o
 -31   7  14      112.77      107.91     19.22 o
 -29   7  14       73.34      102.22     14.30 o
 -27   7  14       78.43       88.29     13.35 o
 -25   7  14       35.74       30.25     13.32 o
 -23   7  14       49.96       49.22      9.14 o
 -21   7  14      124.96      103.45     10.16 o
 -19   7  14        3.32        3.56      7.80 o
 -17   7  14        6.65       -7.34      8.86 o
 -15   7  14      693.14      679.37     20.50 o
 -13   7  14        9.94        8.27     10.79 o
 -11   7  14      165.80      178.01     10.41 o
  -9   7  14      705.44      763.23     18.43 o
  -7   7  14       43.71       43.75      8.10 o
  -5   7  14      143.24      173.32      9.92 o
  -3   7  14       45.68       34.42      6.81 o
  -1   7  14        6.52        7.62      6.04 o
   1   7  14       88.50       99.39      8.20 o
   3   7  14      228.79      241.39      9.52 o
   5   7  14       80.23       76.91      7.48 o
   7   7  14       38.47       26.30      6.78 o
   9   7  14       19.02       17.82      7.09 o
  11   7  14       40.03       33.19      7.78 o
  13   7  14       68.89       99.52      9.93 o
  15   7  14       38.87       42.39      9.48 o
  17   7  14       20.27       40.31     13.40 o
  19   7  14        7.52        6.74     30.51 o
 -30   8  14       62.47       74.22     14.82 o
 -28   8  14      131.67      135.80     15.20 o
 -26   8  14      149.67      137.77     13.97 o
 -24   8  14        1.88       10.57     11.49 o
 -22   8  14       30.29       27.73      9.09 o
 -20   8  14       69.71       85.71     11.33 o
 -18   8  14        1.72        3.38      9.62 o
 -16   8  14      119.35      104.51     11.73 o
 -14   8  14      118.93      115.61     12.09 o
 -12   8  14        7.06       14.29     10.06 o
 -10   8  14       15.11       26.87      9.21 o
  -8   8  14      311.43      321.99     13.36 o
  -6   8  14      116.39      112.36      9.23 o
  -4   8  14      468.34      520.40     15.57 o
  -2   8  14      185.98      212.59     12.35 o
   0   8  14       55.10       63.71      7.28 o
   2   8  14      109.67       98.68      8.44 o
   4   8  14       11.34       21.60      7.08 o
   6   8  14      172.11      203.24     10.85 o
   8   8  14       18.70       -3.33      9.19 o
  10   8  14       14.15       24.91      8.92 o
  12   8  14        9.40       20.96     12.65 o
  14   8  14        2.65       -6.14     12.67 o
  16   8  14        7.55        0.90      9.88 o
  18   8  14       25.74       53.70     20.87 o
 -27   9  14       72.28       90.47     14.17 o
 -25   9  14       73.01       81.14     17.92 o
 -23   9  14       45.87       32.89     12.05 o
 -21   9  14       73.42       34.11      9.31 o
 -19   9  14       77.15       83.25     13.95 o
 -17   9  14      208.21      204.11     13.91 o
 -15   9  14       89.19       92.83     11.98 o
 -13   9  14       10.63       18.64     15.41 o
 -11   9  14      180.72      200.55     11.28 o
  -9   9  14       80.96       98.01     13.67 o
  -7   9  14       83.72      111.28     10.00 o
  -5   9  14       83.64      102.51      9.77 o
  -3   9  14      291.02      284.34     10.90 o
  -1   9  14       68.91       66.65      7.94 o
   1   9  14       39.24       26.56      7.35 o
   3   9  14       95.92      101.76      9.53 o
   5   9  14      328.95      366.75     22.52 o
   7   9  14       60.79       69.29      9.40 o
   9   9  14      128.21      129.85     10.49 o
  11   9  14       17.55       17.56      8.79 o
  13   9  14        4.90       -9.02     10.91 o
  15   9  14       27.63       21.70     10.32 o
 -24  10  14       92.35       99.23     13.71 o
 -22  10  14       63.83       62.00     15.27 o
 -20  10  14       21.55       46.07     11.97 o
 -18  10  14      165.28      175.96     14.21 o
 -16  10  14       18.77       15.88     10.35 o
 -14  10  14       22.22       27.56     11.05 o
 -12  10  14       87.88      103.92     12.59 o
 -10  10  14       40.75       36.50      9.11 o
  -8  10  14       60.47       73.84     11.73 o
  -6  10  14      103.89      106.88     14.02 o
  -4  10  14       81.31       70.66     10.18 o
  -2  10  14       39.49       48.93      8.37 o
   0  10  14       34.18       21.87      8.45 o
   2  10  14       45.75       44.27      8.81 o
   4  10  14      168.63      173.66     18.09 o
   6  10  14       30.01       36.92      8.76 o
   8  10  14       25.79       32.53      8.85 o
  10  10  14        8.57       16.94      8.99 o
  12  10  14        3.92        8.79      9.28 o
 -21  11  14        8.73        7.34     12.68 o
 -19  11  14      145.96      206.69     19.37 o
 -17  11  14       15.30       16.98     37.65 o
 -15  11  14       87.05       92.87     16.57 o
 -13  11  14       42.37       40.86     15.10 o
 -11  11  14       38.18       57.68     15.08 o
  -9  11  14       63.39       60.34     17.94 o
  -7  11  14       21.90       22.08     10.26 o
  -5  11  14       81.19       98.82     12.02 o
  -3  11  14        4.98       -0.41     10.18 o
  -1  11  14      109.46      127.23     14.60 o
   1  11  14      100.40       87.12      9.72 o
   3  11  14       27.24       21.77      8.50 o
   5  11  14       23.57       39.76      8.86 o
   7  11  14       18.54       34.12      9.02 o
 -14  12  14       19.07       27.45     14.93 o
 -12  12  14       10.07       -5.28     14.38 o
 -10  12  14       72.59       98.19     16.26 o
  -8  12  14       31.99       36.26     11.12 o
  -6  12  14       13.21       19.09     10.58 o
  -4  12  14       11.62        3.86      8.39 o
  -2  12  14       15.91        7.40      9.83 o
   0  12  14       23.82       25.16      8.95 o
   2  12  14       73.33       67.13      9.53 o
 -37   1  15        2.64       15.15     20.66 o
 -35   1  15       33.78        8.30     19.26 o
 -33   1  15       12.30      -10.20     20.32 o
 -31   1  15       89.12      112.93     14.97 o
 -29   1  15      112.80      138.63     12.35 o
 -27   1  15       58.44       66.96     11.38 o
 -25   1  15       57.23       52.00      9.90 o
 -23   1  15       77.38       72.62     10.13 o
 -21   1  15      834.19      795.79     19.66 o
 -19   1  15      500.25      455.26     15.28 o
 -17   1  15     1800.92     1671.63     29.06 o
 -15   1  15     1646.09     1723.63     26.23 o
 -13   1  15      724.72      681.70     20.16 o
 -11   1  15     1370.82     1232.25     20.40 o
  -9   1  15     3897.22     3777.12     46.64 o
  -7   1  15        1.20        0.98      4.51 o
  -5   1  15      153.13      134.64      7.35 o
  -3   1  15      418.68      355.60     10.76 o
  -1   1  15      269.36      278.19      9.00 o
   1   1  15      486.49      528.99     14.91 o
   3   1  15     1124.20     1057.60     18.53 o
   5   1  15      834.00      759.96     18.37 o
   7   1  15      632.77      578.44     14.34 o
   9   1  15      340.17      316.28     11.06 o
  11   1  15       42.07       33.51      9.25 o
  13   1  15      192.99      205.05     12.87 o
  15   1  15       59.52       66.73     15.27 o
  17   1  15      105.44      132.73     18.64 o
  19   1  15        0.19      -15.46     15.46 o
  21   1  15        1.46       -6.96     16.74 o
  23   1  15       26.94       46.59     19.37 o
 -36   2  15       75.43       87.74     21.56 o
 -34   2  15       28.61       19.17     14.82 o
 -32   2  15       94.84       91.93     16.61 o
 -30   2  15       32.93       28.72     13.59 o
 -28   2  15       77.95       51.99     13.21 o
 -26   2  15      393.93      402.84     16.06 o
 -24   2  15       17.29       11.34      9.13 o
 -22   2  15      297.30      310.82     13.23 o
 -20   2  15        2.99        8.95      8.52 o
 -18   2  15     2571.22     2514.01     34.80 o
 -16   2  15      289.11      283.39     12.27 o
 -14   2  15     2054.57     1950.33     37.12 o
 -12   2  15      732.26      721.41     16.94 o
 -10   2  15      910.14      845.84     18.40 o
  -8   2  15     2056.48     1939.78     25.03 o
  -6   2  15     2010.03     1897.15     24.72 o
  -4   2  15     1858.45     1686.24     22.80 o
  -2   2  15     1986.37     1791.28     26.03 o
   0   2  15      389.55      430.51     12.53 o
   2   2  15      141.71      145.58      8.53 o
   4   2  15     3728.49     3397.62     39.16 o
   6   2  15      484.26      467.46     13.10 o
   8   2  15      222.52      186.92     11.71 o
  10   2  15      142.25      126.34      8.05 o
  12   2  15       46.00       34.55      8.07 o
  14   2  15      166.34      126.31     12.05 o
  16   2  15      298.68      365.59     33.01 o
  18   2  15        2.42       -7.41     15.48 o
  20   2  15        9.23       -5.44     16.82 o
  22   2  15       21.69       48.95     19.25 o
 -35   3  15       19.39       21.61     15.08 o
 -33   3  15       89.70      107.32     15.92 o
 -31   3  15       48.13       56.16     14.68 o
 -29   3  15      136.38      119.12     14.88 o
 -27   3  15       30.15       19.56     11.96 o
 -25   3  15      362.80      380.93     18.09 o
 -23   3  15       63.23       48.70      9.22 o
 -21   3  15      339.46      305.60     11.94 o
 -19   3  15      397.08      393.56     12.90 o
 -17   3  15      676.10      680.26     15.71 o
 -15   3  15        6.70        1.20      7.06 o
 -13   3  15      405.61      429.11     19.69 o
 -11   3  15       72.71       73.24      8.10 o
  -9   3  15      902.79      940.86     20.84 o
  -7   3  15     1963.63     1789.69     22.07 o
  -5   3  15      447.19      447.48     11.28 o
  -3   3  15      585.78      572.83     11.50 o
  -1   3  15     1102.77     1038.59     18.52 o
   1   3  15     1127.91     1185.86     20.15 o
   3   3  15     1580.53     1482.15     23.50 o
   5   3  15      797.81      752.02     14.23 o
   7   3  15      530.00      504.20     12.78 o
   9   3  15      316.36      296.93     10.52 o
  11   3  15       16.58       10.88      7.85 o
  13   3  15       80.41       93.77      9.63 o
  15   3  15       64.02       64.81      9.95 o
  17   3  15       42.09       45.44     15.75 o
  19   3  15       44.42       68.33     31.61 o
  21   3  15       13.84       36.67     35.64 o
 -34   4  15        7.72       24.81     15.45 o
 -32   4  15      119.38      104.32     15.22 o
 -30   4  15       90.58       80.54     14.02 o
 -28   4  15       45.95       42.91     12.94 o
 -26   4  15       51.20       49.46     12.19 o
 -24   4  15       22.34       15.84     10.52 o
 -22   4  15        2.78       -1.62      8.42 o
 -20   4  15       60.58       41.18      9.02 o
 -18   4  15       25.68       35.27      7.52 o
 -16   4  15     1091.64     1009.52     21.05 o
 -14   4  15      624.36      560.64     16.14 o
 -12   4  15      441.59      384.55     12.51 o
 -10   4  15     1573.21     1486.98     25.49 o
  -8   4  15      337.67      318.37     10.32 o
  -6   4  15     1420.73     1405.67     18.88 o
  -4   4  15      195.46      205.40      7.45 o
  -2   4  15      141.55      134.68      7.26 o
   0   4  15      364.81      336.71     11.14 o
   2   4  15      236.90      222.93      9.36 o
   4   4  15      454.98      436.72     12.75 o
   6   4  15       94.31      109.66      6.87 o
   8   4  15      194.84      176.39      9.36 o
  10   4  15       35.11       44.26      8.70 o
  12   4  15       64.65       51.35      8.76 o
  14   4  15       16.68       16.99      8.82 o
  16   4  15       87.34      130.88     14.40 o
  18   4  15       40.75       40.96     16.92 o
  20   4  15        9.32        7.07     17.16 o
  22   4  15       10.49       13.72     19.18 o
 -33   5  15       85.39       88.32     16.29 o
 -31   5  15       31.46       26.41     29.06 o
 -29   5  15      163.45      175.68     15.70 o
 -27   5  15       16.54       -9.34     10.96 o
 -25   5  15       11.95        1.10      8.66 o
 -23   5  15        1.12       -8.03      8.03 o
 -21   5  15       68.34       55.66     12.44 o
 -19   5  15       79.47       79.16      9.60 o
 -17   5  15      369.13      318.03     13.05 o
 -15   5  15       83.20       56.27     10.63 o
 -13   5  15       89.00       77.87      7.85 o
 -11   5  15      268.45      282.63     14.37 o
  -9   5  15       48.85       39.58      7.49 o
  -7   5  15       26.01       33.25      6.85 o
  -5   5  15       97.43      106.45      9.07 o
  -3   5  15      605.44      600.03     14.11 o
  -1   5  15       41.15       39.50      6.80 o
   1   5  15      953.00     1001.79     22.13 o
   3   5  15      204.83      233.73      9.63 o
   5   5  15      210.11      209.08      9.39 o
   7   5  15      223.30      203.52      9.56 o
   9   5  15      280.53      301.93     12.78 o
  11   5  15       44.63       53.48      9.10 o
  13   5  15       92.82       91.98     10.41 o
  15   5  15       10.80        3.80     10.67 o
  17   5  15      126.75      141.77     14.59 o
  19   5  15       47.53       48.80     13.31 o
  21   5  15      133.97      164.45     21.98 o
 -32   6  15       68.92      104.03     19.59 o
 -30   6  15      166.30      151.69     19.73 o
 -28   6  15       33.58       30.95     16.07 o
 -26   6  15       74.62       64.06     17.10 o
 -24   6  15        0.34      -10.53     10.53 o
 -22   6  15      146.10      164.66     10.90 o
 -20   6  15       77.48       84.17      9.27 o
 -18   6  15       40.97       22.31      9.17 o
 -16   6  15      414.11      391.38     21.49 o
 -14   6  15      260.12      266.98     19.29 o
 -12   6  15      548.30      587.24     19.76 o
 -10   6  15      325.69      302.71     12.88 o
  -8   6  15     1813.89     1815.60     27.48 o
  -6   6  15      314.11      302.91     12.20 o
  -4   6  15      379.34      375.65     11.20 o
  -2   6  15      171.86      173.59      8.17 o
   0   6  15      174.39      193.67      9.12 o
   2   6  15      117.19      108.69      8.34 o
   4   6  15      584.66      599.91     14.70 o
   6   6  15       85.67       84.11      7.95 o
   8   6  15       53.53       58.74      7.77 o
  10   6  15      305.28      320.41     12.18 o
  12   6  15        0.81        2.10      7.66 o
  14   6  15       23.14       18.79     10.92 o
  16   6  15       14.73       33.99     11.93 o
  18   6  15       36.36       53.62     16.38 o
 -31   7  15       17.47       13.54     17.42 o
 -29   7  15      146.10      198.81     20.89 o
 -27   7  15       45.48       54.55     12.91 o
 -25   7  15       14.26        1.71      9.02 o
 -23   7  15       48.61       39.09      9.28 o
 -21   7  15      272.60      290.18     13.00 o
 -19   7  15       37.54       38.58     10.08 o
 -17   7  15      104.82      158.33     18.48 o
 -15   7  15      106.03       93.63     11.36 o
 -13   7  15      190.42      181.91     13.13 o
 -11   7  15       71.87       51.95     10.39 o
  -9   7  15     1007.51     1109.86     26.02 o
  -7   7  15      399.00      439.41     15.10 o
  -5   7  15      181.12      184.69     10.46 o
  -3   7  15        5.25        7.70      6.37 o
  -1   7  15      169.78      174.09      9.64 o
   1   7  15      186.56      195.54      9.96 o
   3   7  15      245.63      241.77     14.06 o
   5   7  15       57.78       52.96      7.47 o
   7   7  15        5.09        0.81      6.91 o
   9   7  15      120.57      138.40      9.36 o
  11   7  15      357.54      349.25     14.43 o
  13   7  15       75.13       64.89     12.76 o
  15   7  15        9.57       24.05     12.95 o
  17   7  15       43.48       63.19     15.04 o
 -28   8  15       20.74       24.48     13.24 o
 -26   8  15        4.05       13.03     12.03 o
 -24   8  15       44.60       33.44     12.34 o
 -22   8  15      143.44      151.73     11.48 o
 -20   8  15      147.89      142.18     12.63 o
 -18   8  15      179.02      187.95     13.95 o
 -16   8  15      175.09      199.38     16.96 o
 -14   8  15      135.84      164.48     13.37 o
 -12   8  15       42.51       52.71     10.81 o
 -10   8  15      237.03      249.96     14.60 o
  -8   8  15       46.79       66.91      8.84 o
  -6   8  15       68.96       64.62      9.05 o
  -4   8  15      268.85      248.74     10.34 o
  -2   8  15       44.69       29.57      8.53 o
   0   8  15      246.19      259.51     11.59 o
   2   8  15      207.92      234.03     10.98 o
   4   8  15        5.18        2.71      7.41 o
   6   8  15       84.63       73.54      9.85 o
   8   8  15      169.08      199.82     12.31 o
  10   8  15      124.65      143.12     11.57 o
  12   8  15       57.63       79.77     10.76 o
  14   8  15        0.62       -6.66      9.48 o
  16   8  15       17.15       18.01     14.21 o
 -27   9  15       47.19       48.77     13.86 o
 -25   9  15        2.49      -11.80     11.80 o
 -23   9  15       26.06        0.38     11.30 o
 -21   9  15       32.24       39.57      9.66 o
 -19   9  15       63.81       65.57     11.60 o
 -17   9  15       16.50       27.21     10.90 o
 -15   9  15      568.13      632.37     22.08 o
 -13   9  15       46.13       48.34     11.70 o
 -11   9  15      116.18      134.77     13.05 o
  -9   9  15      184.38      189.43     11.39 o
  -7   9  15       21.30       14.14      8.25 o
  -5   9  15      174.55      198.44     11.68 o
  -3   9  15      109.72      119.28      9.00 o
  -1   9  15       70.93       66.93      9.49 o
   1   9  15       59.91       54.73     15.69 o
   3   9  15       64.62       57.83      9.71 o
   5   9  15      140.97      135.57     11.01 o
   7   9  15       54.57       83.28     21.41 o
   9   9  15       84.45      105.56     10.85 o
  11   9  15        7.25       -6.33      8.97 o
  13   9  15        9.96      -10.46     17.39 o
 -24  10  15       27.20       25.26     24.16 o
 -22  10  15       46.34       40.81     12.98 o
 -20  10  15       14.69       32.42     12.10 o
 -18  10  15       13.69        9.41     15.19 o
 -16  10  15       88.43       99.83     17.17 o
 -14  10  15       27.93       32.42     15.06 o
 -12  10  15       35.22       39.18     14.41 o
 -10  10  15       14.62        6.20     13.70 o
  -8  10  15       89.18      103.22     11.38 o
  -6  10  15       42.00       64.74     10.84 o
  -4  10  15        1.85        0.81      7.97 o
  -2  10  15        3.65        1.84      8.43 o
   0  10  15       42.67       38.13      9.20 o
   2  10  15       13.25        1.89      8.58 o
   4  10  15       28.73       21.92      9.07 o
   6  10  15       16.44       28.36     14.63 o
   8  10  15       29.52       53.08      9.85 o
  10  10  15       22.17       35.52     10.08 o
 -19  11  15       19.89       13.05     16.60 o
 -17  11  15        0.12        3.60     15.17 o
 -15  11  15        8.62       14.43     19.95 o
 -13  11  15        1.03        0.37     14.71 o
 -11  11  15       12.62        8.72     14.93 o
  -9  11  15       10.58        6.82     22.46 o
  -7  11  15       68.57       80.22     13.50 o
  -5  11  15       26.06       32.80     10.46 o
  -3  11  15        9.54       16.53      9.25 o
  -1  11  15       50.07       61.93      9.86 o
   1  11  15       43.46       55.57      9.79 o
   3  11  15       41.71       47.29      9.50 o
   5  11  15        6.18       13.90      8.99 o
 -10  12  15        4.26       -5.07     16.05 o
  -8  12  15       43.64       36.44     15.57 o
  -6  12  15        9.04        9.84     13.39 o
  -4  12  15        5.30        1.39      9.58 o
  -2  12  15       81.84       57.68     14.58 o
 -36   0  16        4.33       23.43     25.63 o
 -34   0  16        6.51       32.83     27.22 o
 -32   0  16       50.73       54.67     26.12 o
 -30   0  16       26.44       20.22     15.57 o
 -28   0  16      364.55      420.87     31.49 o
 -26   0  16      675.68      670.78     28.82 o
 -24   0  16      112.66      155.01     26.30 o
 -22   0  16      927.25      889.59     30.15 o
 -20   0  16      508.52      562.55     25.28 o
 -18   0  16      723.42      658.52     27.09 o
 -16   0  16     4427.71     4422.33     93.85 o
 -14   0  16      439.34      456.82     22.66 o
 -12   0  16     2444.24     2360.75     60.35 o
 -10   0  16      433.58      372.59     30.02 o
  -8   0  16     5516.69     5134.52    139.49 o
  -6   0  16     3731.50     3486.12     69.57 o
  -4   0  16     2584.72     2594.33     54.90 o
  -2   0  16     1438.63     1370.42     35.72 o
   0   0  16     1232.03     1160.90     25.70 o
   2   0  16     2382.45     2341.58     55.71 o
   4   0  16      177.72      126.77     21.17 o
   6   0  16        7.29      -10.10     23.98 o
   8   0  16       15.18        3.35      9.99 o
  10   0  16      372.40      313.02     17.32 o
  12   0  16       10.07       13.02     12.81 o
  14   0  16       86.32      114.60     24.16 o
  16   0  16      138.90      122.53     26.12 o
  18   0  16      186.53      190.02     30.39 o
  20   0  16        5.78      -14.89     24.90 o
  22   0  16       41.40       74.20     30.51 o
 -35   1  16       21.33       15.84     19.96 o
 -33   1  16      102.79       88.84     16.24 o
 -31   1  16       42.75       53.63     14.82 o
 -29   1  16        6.93       -6.77     11.99 o
 -27   1  16      229.22      235.94     13.73 o
 -25   1  16       68.77       65.17     10.54 o
 -23   1  16       37.76       45.21      9.45 o
 -21   1  16      125.06      121.97     10.56 o
 -19   1  16      112.74      109.91     10.24 o
 -17   1  16      239.71      237.49     11.69 o
 -15   1  16     3045.20     3068.21     45.59 o
 -13   1  16     2918.19     2891.95     49.87 o
 -11   1  16       21.11       11.19      9.14 o
  -9   1  16      248.51      206.81     10.46 o
  -7   1  16     4383.63     4009.08     64.16 o
  -5   1  16      517.32      482.09     17.48 o
  -3   1  16      291.41      258.67     13.52 o
  -1   1  16     1929.06     1796.76     47.77 o
   1   1  16      313.99      328.69     13.04 o
   3   1  16      790.06      810.09     16.30 o
   5   1  16      475.72      393.06     12.11 o
   7   1  16       97.04       76.78      8.18 o
   9   1  16        9.24       12.20      7.19 o
  11   1  16      210.26      194.71     10.39 o
  13   1  16       62.99       52.24     10.76 o
  15   1  16        2.83      -10.20     14.01 o
  17   1  16       29.96       22.98     16.60 o
  19   1  16       44.16       46.97     18.33 o
  21   1  16       26.97       48.75     19.98 o
 -36   2  16       21.80       63.06     21.58 o
 -34   2  16      455.54      545.48     25.65 o
 -32   2  16       13.26       16.23     14.43 o
 -30   2  16      120.01      130.32     15.93 o
 -28   2  16        4.21        1.45     12.56 o
 -26   2  16      264.34      258.72     13.59 o
 -24   2  16      155.30      183.70     12.16 o
 -22   2  16       40.55       31.22     10.45 o
 -20   2  16      519.35      512.84     18.02 o
 -18   2  16      317.95      305.59     12.89 o
 -16   2  16      105.76      115.03      9.60 o
 -14   2  16      664.76      631.26     20.00 o
 -12   2  16        9.56       -0.04      8.76 o
 -10   2  16      809.77      834.27     18.83 o
  -8   2  16       20.96       23.17      7.90 o
  -6   2  16      323.59      318.67     12.28 o
  -4   2  16      512.81      455.02     14.53 o
  -2   2  16      523.46      491.96     15.28 o
   0   2  16      931.67      867.06     20.72 o
   2   2  16      414.88      358.31     13.89 o
   4   2  16      104.42      116.67      8.00 o
   6   2  16       37.80       40.61      7.05 o
   8   2  16        1.94        3.15      6.08 o
  10   2  16       77.90       75.50     12.85 o
  12   2  16        1.60       -6.44      8.88 o
  14   2  16       19.20       11.71     10.52 o
  16   2  16       12.43       17.16     15.70 o
  18   2  16       52.56       61.61     18.33 o
  20   2  16        6.32        9.82     22.82 o
 -35   3  16       53.84       80.25     17.44 o
 -33   3  16      107.52      152.69     16.78 o
 -31   3  16      193.63      216.99     17.82 o
 -29   3  16      315.16      327.01     23.54 o
 -27   3  16       72.74       61.80     12.85 o
 -25   3  16       21.33       12.20     11.84 o
 -23   3  16       79.81       86.96     12.36 o
 -21   3  16      233.32      221.56     12.22 o
 -19   3  16      167.60      148.20     10.99 o
 -17   3  16      125.76      135.37     10.04 o
 -15   3  16       37.84       29.81     10.39 o
 -13   3  16      496.38      422.51     14.61 o
 -11   3  16     1552.22     1448.40     26.52 o
  -9   3  16      581.33      523.67     14.35 o
  -7   3  16     2788.54     2652.27     35.52 o
  -5   3  16     1843.42     1732.26     26.17 o
  -3   3  16     1664.83     1599.02     23.51 o
  -1   3  16      634.29      616.84     14.83 o
   1   3  16      531.80      485.86     15.59 o
   3   3  16       56.75       54.41      8.09 o
   5   3  16      127.17      103.18      7.88 o
   7   3  16      221.40      204.50     11.05 o
   9   3  16       22.66       13.37      8.21 o
  11   3  16       38.97       31.38      8.64 o
  13   3  16       53.22       52.56     11.60 o
  15   3  16       36.94       49.52     11.61 o
  17   3  16       26.55       44.90     17.66 o
  19   3  16       47.18       47.92     18.22 o
  21   3  16       51.67       45.46     20.90 o
 -34   4  16       18.10        7.12     16.55 o
 -32   4  16      113.76      131.05     16.45 o
 -30   4  16       34.77       38.26     13.72 o
 -28   4  16      150.40      171.78     16.09 o
 -26   4  16       50.87       38.74     12.49 o
 -24   4  16       37.05       38.60     11.49 o
 -22   4  16       98.36      103.64     12.25 o
 -20   4  16      239.44      229.12     18.62 o
 -18   4  16       96.08      104.60      8.72 o
 -16   4  16      111.01      104.62      9.92 o
 -14   4  16      106.64       70.16      9.11 o
 -12   4  16      305.68      283.42     11.00 o
 -10   4  16      692.33      710.13     19.40 o
  -8   4  16     7106.79     6849.72     72.78 o
  -6   4  16     1450.35     1450.63     21.29 o
  -4   4  16      215.26      240.94      8.96 o
  -2   4  16     1334.65     1358.05     22.61 o
   0   4  16       14.09       12.09      8.79 o
   2   4  16     1097.35     1133.81     22.33 o
   4   4  16      136.04      114.32      8.46 o
   6   4  16      178.65      147.02      8.46 o
   8   4  16       89.03       81.70      9.55 o
  10   4  16      175.29      155.75     10.86 o
  12   4  16       15.38        4.73      8.77 o
  14   4  16        7.91       18.79      9.63 o
  16   4  16       27.87       23.27     16.51 o
  18   4  16       80.73      117.87     64.01 o
  20   4  16       35.04       75.41     19.95 o
 -33   5  16       44.29       22.43     15.62 o
 -31   5  16       40.29       58.67     15.30 o
 -29   5  16      242.56      273.88     18.05 o
 -27   5  16       47.08       44.91     12.62 o
 -25   5  16       95.97       86.09     14.31 o
 -23   5  16       14.29        3.18     10.70 o
 -21   5  16      114.08       98.78     10.57 o
 -19   5  16       65.69       61.14      8.18 o
 -17   5  16      186.32      199.80     11.59 o
 -15   5  16       44.43       25.53      8.16 o
 -13   5  16     1206.21     1129.12     20.50 o
 -11   5  16        4.15       13.47      7.41 o
  -9   5  16     1865.93     1907.10     32.36 o
  -7   5  16      930.34      915.60     16.70 o
  -5   5  16      158.91      173.59      9.14 o
  -3   5  16       73.49       63.59      7.49 o
  -1   5  16      293.05      278.45     10.58 o
   1   5  16      484.37      509.40     13.95 o
   3   5  16       63.29       55.63      7.74 o
   5   5  16       16.09       22.05      6.85 o
   7   5  16      176.10      132.29     10.31 o
   9   5  16      164.86      172.47     11.28 o
  11   5  16       26.55       16.27      9.12 o
  13   5  16       27.94       35.54      9.80 o
  15   5  16       38.93       73.71     13.37 o
  17   5  16       45.34       46.51     13.38 o
  19   5  16       19.83       32.31     19.15 o
 -32   6  16       12.60       22.58     19.10 o
 -30   6  16       89.03      103.90     18.91 o
 -28   6  16       20.82        7.58     10.82 o
 -26   6  16       80.34       63.32     11.64 o
 -24   6  16      171.19      161.05     13.11 o
 -22   6  16      200.64      186.01     11.72 o
 -20   6  16        5.84       -1.28      8.04 o
 -18   6  16       73.82       97.51     11.82 o
 -16   6  16       11.45        3.90      9.72 o
 -14   6  16       44.87       28.75     10.32 o
 -12   6  16      871.74      848.36     23.43 o
 -10   6  16       13.28       10.94     10.02 o
  -8   6  16      107.49      120.07     23.93 o
  -6   6  16      256.72      282.86      9.93 o
  -4   6  16      532.72      560.10     14.55 o
  -2   6  16      352.59      387.04     12.62 o
   0   6  16      167.99      149.50      8.92 o
   2   6  16      112.54      121.18      8.41 o
   4   6  16        6.02        0.71      7.85 o
   6   6  16       45.03       37.10      7.49 o
   8   6  16       36.80       35.25      7.80 o
  10   6  16       93.45      130.86     15.50 o
  12   6  16      102.52      111.20     12.99 o
  14   6  16        1.27      -11.29     11.29 o
  16   6  16        4.89        1.11     12.78 o
  18   6  16       19.36       16.30     13.11 o
 -29   7  16      150.56      160.02     24.23 o
 -27   7  16      122.23      134.55     18.27 o
 -25   7  16      195.57      194.88     12.85 o
 -23   7  16        1.23        1.72      8.97 o
 -21   7  16       91.35      105.65     10.65 o
 -19   7  16       11.76       -0.58     10.21 o
 -17   7  16        6.00        5.43      9.87 o
 -15   7  16       76.65       84.62     11.51 o
 -13   7  16        1.81        6.17     10.16 o
 -11   7  16      227.78      279.87     15.16 o
  -9   7  16      224.16      256.71     16.24 o
  -7   7  16      325.48      332.21     13.54 o
  -5   7  16       24.10       36.74      8.13 o
  -3   7  16       18.44       26.24      7.78 o
  -1   7  16       19.71       18.23      7.29 o
   1   7  16      226.70      238.70     19.46 o
   3   7  16       35.37       37.07      7.91 o
   5   7  16       35.11       20.64      8.10 o
   7   7  16       66.05       61.86     10.19 o
   9   7  16      223.40      205.68     13.42 o
  11   7  16       63.75       63.92     13.71 o
  13   7  16       96.76      130.04     15.14 o
  15   7  16        0.78      -12.58     12.58 o
 -28   8  16        9.68       26.89     17.21 o
 -26   8  16       34.59       46.74     13.99 o
 -24   8  16        2.73       -1.71      9.44 o
 -22   8  16       57.74       33.37      9.78 o
 -20   8  16        6.26       -7.82      8.96 o
 -18   8  16      165.67      199.58     14.66 o
 -16   8  16      337.09      405.68     26.47 o
 -14   8  16       66.85       81.51     12.19 o
 -12   8  16       44.58       49.16     11.59 o
 -10   8  16      179.35      207.14     14.27 o
  -8   8  16      311.85      316.02     15.94 o
  -6   8  16      180.20      199.70     11.64 o
  -4   8  16       11.69       -6.76      7.63 o
  -2   8  16      109.21      119.76     10.57 o
   0   8  16       10.16        4.37      7.71 o
   2   8  16       23.34       22.85      8.99 o
   4   8  16       60.95       60.97     10.12 o
   6   8  16      203.84      224.67     13.01 o
   8   8  16       25.60       39.14     10.15 o
  10   8  16        9.99        6.55     12.42 o
  12   8  16       24.49       21.92     10.23 o
  14   8  16       11.63       37.41     14.37 o
 -25   9  16        4.98      -12.35     12.35 o
 -23   9  16        0.23      -11.38     11.38 o
 -21   9  16       39.50       12.71     12.09 o
 -19   9  16       19.99       52.11     16.87 o
 -17   9  16       85.30       97.84     17.40 o
 -15   9  16       42.49       45.42     11.87 o
 -13   9  16       18.25        7.95     10.92 o
 -11   9  16       64.39       92.89     14.67 o
  -9   9  16      195.01      227.14     18.65 o
  -7   9  16      375.36      404.02     17.62 o
  -5   9  16      177.61      190.44     12.76 o
  -3   9  16       81.06       79.08     10.51 o
  -1   9  16      146.71      140.72     11.31 o
   1   9  16       25.89       23.92      9.34 o
   3   9  16       35.15       29.71     11.95 o
   5   9  16      168.10      184.44     19.90 o
   7   9  16        9.48       -0.77      9.14 o
   9   9  16       64.52      102.64     11.53 o
  11   9  16        9.42       -4.34      9.49 o
 -22  10  16       63.50       50.21     14.74 o
 -20  10  16       15.00       13.88     16.22 o
 -18  10  16       23.74       13.28     16.52 o
 -16  10  16       51.23       78.32     17.10 o
 -14  10  16       79.42       80.92     17.02 o
 -12  10  16       82.88      108.62     16.60 o
 -10  10  16       23.13       -5.52     15.19 o
  -8  10  16        4.68        8.74     14.20 o
  -6  10  16      113.31      123.02     14.35 o
  -4  10  16        9.49       12.17      9.33 o
  -2  10  16       38.30       37.43      9.90 o
   0  10  16       29.12        5.64      8.91 o
   2  10  16       48.55       45.09     10.03 o
   4  10  16       37.55       23.78      9.69 o
   6  10  16       11.54       13.18      9.22 o
   8  10  16        4.67        6.41      9.70 o
 -17  11  16       18.13       13.82     16.36 o
 -15  11  16       49.73       42.10     22.21 o
 -13  11  16       74.12       94.58     17.50 o
 -11  11  16      111.71      130.91     26.60 o
  -9  11  16       43.88       57.94     15.68 o
  -7  11  16       65.26       61.87     20.38 o
  -5  11  16       29.40       55.58     10.64 o
  -3  11  16       64.95       66.13     12.57 o
  -1  11  16       91.55      122.33     11.69 o
   1  11  16       62.56       68.39     10.56 o
   3  11  16       83.75       81.18     11.00 o
 -35   1  17       51.56       82.37     21.66 o
 -33   1  17      215.32      238.42     18.86 o
 -31   1  17       14.35        4.23     13.29 o
 -29   1  17      280.63      308.97     29.00 o
 -27   1  17      174.06      208.73     13.73 o
 -25   1  17      128.14      128.34     12.06 o
 -23   1  17      232.26      245.30     18.53 o
 -21   1  17      227.86      232.35     12.58 o
 -19   1  17      240.28      235.12     12.29 o
 -17   1  17      156.33      143.14     10.61 o
 -15   1  17      516.68      514.96     16.42 o
 -13   1  17      848.86      827.48     22.88 o
 -11   1  17      326.00      337.80     15.80 o
  -9   1  17       77.96       51.05     12.91 o
  -7   1  17      406.07      361.55     21.24 o
  -5   1  17     1404.47     1342.03     37.63 o
  -3   1  17      335.05      332.55     12.97 o
  -1   1  17     1328.15     1197.13     27.56 o
   1   1  17       39.60       21.31      7.54 o
   3   1  17      123.20      105.97      8.79 o
   5   1  17       69.17       74.91      8.39 o
   7   1  17       56.28       64.84      7.97 o
   9   1  17       31.69       25.49     13.04 o
  11   1  17       59.65       61.87     10.56 o
  13   1  17        5.68      -13.68     13.68 o
  15   1  17       70.41       73.53     16.52 o
  17   1  17       23.33       23.51     17.99 o
  19   1  17        8.15       25.13     19.02 o
 -34   2  17      200.88      276.57     28.17 o
 -32   2  17       72.72       45.28     14.36 o
 -30   2  17      197.27      236.19     17.34 o
 -28   2  17      225.34      258.91     17.46 o
 -26   2  17        3.93        9.55     11.79 o
 -24   2  17       18.85       31.58     10.14 o
 -22   2  17      375.15      390.15     15.55 o
 -20   2  17      352.92      328.02     13.89 o
 -18   2  17       55.73       72.44      9.41 o
 -16   2  17       93.42       89.24      9.54 o
 -14   2  17      470.23      408.81     17.28 o
 -12   2  17       96.77       72.12     10.97 o
 -10   2  17     1017.21      905.44     23.37 o
  -8   2  17      624.21      524.89     15.95 o
  -6   2  17     1828.96     1771.13     26.81 o
  -4   2  17     2603.75     2503.31     38.78 o
  -2   2  17       10.84       11.82      7.65 o
   0   2  17       57.86       55.11     12.05 o
   2   2  17      129.23      138.13      9.96 o
   4   2  17       91.43       91.72      7.57 o
   6   2  17      144.34      133.27      9.23 o
   8   2  17       80.98      106.81     13.49 o
  10   2  17      108.18      113.75     12.26 o
  12   2  17        1.66       -4.61     12.15 o
  14   2  17       16.54        7.25     14.98 o
  16   2  17        3.11       -5.99     16.24 o
  18   2  17        5.84      -17.06     17.06 o
  20   2  17       23.78       12.99     19.43 o
 -35   3  17       48.54       74.44     21.41 o
 -33   3  17       48.01       11.16     15.74 o
 -31   3  17       37.36       36.57     15.16 o
 -29   3  17      152.21      181.96     25.69 o
 -27   3  17       25.18       32.50     12.90 o
 -25   3  17      119.21      160.09     19.88 o
 -23   3  17       64.44       35.49     12.25 o
 -21   3  17        5.87       -0.14      8.77 o
 -19   3  17       71.24       73.02      9.90 o
 -17   3  17      194.55      234.00     12.17 o
 -15   3  17       45.96       43.23     10.69 o
 -13   3  17       73.82       39.29     10.20 o
 -11   3  17      212.92      154.03     10.71 o
  -9   3  17      879.40      878.29     18.14 o
  -7   3  17     2542.45     2376.68     33.40 o
  -5   3  17     1047.59      972.30     18.68 o
  -3   3  17      108.79       90.70     12.02 o
  -1   3  17      151.77      150.06     10.12 o
   1   3  17      125.07      107.13      9.52 o
   3   3  17      539.94      525.09     18.32 o
   5   3  17       51.61       60.00      7.25 o
   7   3  17      369.77      386.12     21.67 o
   9   3  17      110.45      115.14     10.44 o
  11   3  17      198.87      170.73     13.77 o
  13   3  17      106.65      102.93     12.89 o
  15   3  17        3.92        3.91     25.69 o
  17   3  17       11.45      -13.33     31.61 o
  19   3  17        0.89      -18.78     18.78 o
 -34   4  17        6.08      -15.66     15.66 o
 -32   4  17      110.89      136.49     17.06 o
 -30   4  17       18.89       30.70     14.47 o
 -28   4  17       45.18       42.82     13.64 o
 -26   4  17       47.54       35.49     12.58 o
 -24   4  17       41.99       31.92     17.82 o
 -22   4  17        8.69       -5.80     10.97 o
 -20   4  17      175.00      155.41     14.39 o
 -18   4  17      115.88      113.02     14.48 o
 -16   4  17        6.64       -8.04      9.23 o
 -14   4  17      218.86      247.70     14.15 o
 -12   4  17       36.53       49.83      8.74 o
 -10   4  17      189.86      198.49     10.00 o
  -8   4  17      933.31      911.41     18.53 o
  -6   4  17      827.54      939.34     18.69 o
  -4   4  17       89.60      104.22     10.00 o
  -2   4  17       22.53       20.69      8.22 o
   0   4  17      105.43       94.80      9.59 o
   2   4  17      304.41      323.47     13.23 o
   4   4  17       10.54       14.08      8.18 o
   6   4  17       17.78       16.82      8.46 o
   8   4  17       15.91        7.72      8.79 o
  10   4  17       12.04        6.30      8.85 o
  12   4  17       47.77       28.84      9.86 o
  14   4  17       19.74       30.99     12.68 o
  16   4  17       26.07       21.79     18.41 o
  18   4  17       42.42       55.64     19.71 o
 -33   5  17       42.36       30.66     20.71 o
 -31   5  17      131.91      153.45     25.63 o
 -29   5  17       68.18       58.38     14.27 o
 -27   5  17        8.39       -3.85     12.67 o
 -25   5  17       18.58       21.23     12.20 o
 -23   5  17       16.48       14.56     11.05 o
 -21   5  17       26.80       11.75     10.70 o
 -19   5  17       44.72       46.39      8.99 o
 -17   5  17       10.78       -4.21     11.63 o
 -15   5  17      411.00      369.01     29.11 o
 -13   5  17       84.38      119.93     12.21 o
 -11   5  17      419.83      422.77     18.02 o
  -9   5  17      912.30      906.25     26.09 o
  -7   5  17        6.51        2.13      7.95 o
  -5   5  17      270.01      266.29     11.96 o
  -3   5  17      337.93      355.26     13.82 o
  -1   5  17       71.54       70.25      8.86 o
   1   5  17        8.14       -4.61      7.53 o
   3   5  17       30.30       30.89     10.90 o
   5   5  17      316.48      340.68     14.06 o
   7   5  17        9.38       12.66     12.21 o
   9   5  17      100.36      147.93     14.02 o
  11   5  17      168.36      193.11     12.83 o
  13   5  17       48.15       63.93     13.41 o
  15   5  17      273.03      286.62     24.15 o
  17   5  17      122.73      160.12     22.39 o
 -30   6  17       64.49       87.90     20.26 o
 -28   6  17        0.14       -8.43     17.76 o
 -26   6  17      162.59      182.85     14.43 o
 -24   6  17       79.78       86.71     12.39 o
 -22   6  17      106.30      101.03     11.96 o
 -20   6  17       67.81       58.03     10.65 o
 -18   6  17       53.64       45.25     22.33 o
 -16   6  17      150.75      152.78     13.14 o
 -14   6  17        1.46       -3.45      9.83 o
 -12   6  17      182.24      161.09     15.87 o
 -10   6  17      132.69      130.84     15.66 o
  -8   6  17        3.66       -1.40     11.18 o
  -6   6  17      305.17      308.41     14.06 o
  -4   6  17      925.10      941.88     21.36 o
  -2   6  17       34.80       45.15      8.95 o
   0   6  17      112.61      120.72      8.86 o
   2   6  17       49.60       60.43      9.25 o
   4   6  17       64.74       68.21      9.61 o
   6   6  17       94.01       97.14     10.45 o
   8   6  17       38.79       17.68      9.58 o
  10   6  17       49.49       40.55     11.84 o
  12   6  17       26.52       39.20     12.67 o
  14   6  17       24.96       29.44     16.16 o
  16   6  17       44.71       64.57     15.01 o
 -29   7  17      175.39      202.66     21.58 o
 -27   7  17      111.36       87.87     17.80 o
 -25   7  17       80.96       70.29     17.73 o
 -23   7  17       11.59       12.15     10.88 o
 -21   7  17       44.87       36.45     10.82 o
 -19   7  17       38.28       25.47     11.02 o
 -17   7  17      149.69      180.02     14.54 o
 -15   7  17        1.58       -1.27      9.96 o
 -13   7  17       91.40      105.06     12.88 o
 -11   7  17      281.90      268.41     21.72 o
  -9   7  17       59.35       63.39     13.95 o
  -7   7  17      182.55      192.94     15.30 o
  -5   7  17      426.53      436.32     18.04 o
  -3   7  17      161.85      160.91     10.76 o
  -1   7  17       28.96       15.84      7.98 o
   1   7  17      146.93      155.86     10.42 o
   3   7  17       62.26       47.63      9.83 o
   5   7  17        0.47       -5.67     11.82 o
   7   7  17      149.44      171.12     15.52 o
   9   7  17        6.82       21.60     12.84 o
  11   7  17       10.50       24.61     17.21 o
  13   7  17       14.86       30.98     14.40 o
 -26   8  17       80.72       72.26     18.55 o
 -24   8  17       16.51       35.65     16.54 o
 -22   8  17       80.02       66.28     13.31 o
 -20   8  17        8.56        7.30     11.79 o
 -18   8  17      269.29      304.20     17.04 o
 -16   8  17       14.98       33.54     11.32 o
 -14   8  17      119.63      155.47     14.11 o
 -12   8  17       21.80        5.87     10.91 o
 -10   8  17       29.91       15.32     12.99 o
  -8   8  17      296.94      292.90     19.92 o
  -6   8  17       26.07       35.11     10.43 o
  -4   8  17       16.43       26.13     11.90 o
  -2   8  17        1.10       -3.50      8.52 o
   0   8  17        6.66       -8.92      8.92 o
   2   8  17      143.83      163.28     12.28 o
   4   8  17       11.43       14.40      9.75 o
   6   8  17       94.11       95.93     11.14 o
   8   8  17       14.64        4.42     12.55 o
  10   8  17       41.29       40.42     14.07 o
  12   8  17       26.49       30.06     18.61 o
 -23   9  17       34.50       25.16     13.81 o
 -21   9  17       18.59        9.38     14.03 o
 -19   9  17       85.92       87.08     18.37 o
 -17   9  17       15.61       27.00     16.09 o
 -15   9  17      244.01      282.93     21.68 o
 -13   9  17       23.08       38.32     18.31 o
 -11   9  17       40.37       40.88     19.89 o
  -9   9  17       76.09      100.68     21.60 o
  -7   9  17      139.04      164.45     38.44 o
  -5   9  17       55.37       56.71     13.21 o
  -3   9  17       41.10       28.20     10.05 o
  -1   9  17      116.41      143.72     12.05 o
   1   9  17       26.64       24.54     16.25 o
   3   9  17       17.91       12.04      9.72 o
   5   9  17       43.65       51.29     10.76 o
   7   9  17       12.45       12.74     11.86 o
   9   9  17       18.47       16.27     11.49 o
 -20  10  17       53.14       56.84     18.29 o
 -18  10  17        9.44      -15.57     15.57 o
 -16  10  17       77.52       82.38     18.57 o
 -14  10  17       35.31       37.34     16.06 o
 -12  10  17       15.57       -3.74     15.15 o
 -10  10  17       36.63       24.77     20.50 o
  -8  10  17       54.91       41.98     20.38 o
  -6  10  17       38.78       56.26     19.04 o
  -4  10  17        2.64        2.23     12.26 o
  -2  10  17        0.53        7.24      9.69 o
   0  10  17        1.44        1.47     14.21 o
   2  10  17        8.17        9.78      9.68 o
   4  10  17       16.12       21.34     10.07 o
 -13  11  17        2.80       12.01     16.80 o
 -11  11  17        7.00        3.30     21.11 o
  -9  11  17       38.97       59.80     21.60 o
  -7  11  17       94.81      112.98     16.12 o
  -5  11  17       19.85       17.63     13.40 o
  -3  11  17        8.40       17.55     16.68 o
  -1  11  17        8.72       11.52     10.18 o
 -34   0  18       86.42      120.45     29.17 o
 -32   0  18       80.97      125.95     31.49 o
 -30   0  18       83.54       75.93     18.93 o
 -28   0  18      273.83      345.72     23.56 o
 -26   0  18      354.13      422.30     25.42 o
 -24   0  18      658.28      634.08     28.95 o
 -22   0  18      353.91      283.76     18.81 o
 -20   0  18      119.46      109.42     15.96 o
 -18   0  18       20.60       41.41     13.36 o
 -16   0  18       92.24       77.51     19.10 o
 -14   0  18       91.54      126.49     15.56 o
 -12   0  18     1201.23     1210.13     34.04 o
 -10   0  18       11.71      -16.72     16.72 o
  -8   0  18      493.12      532.83     35.51 o
  -6   0  18       63.32       36.49     18.31 o
  -4   0  18     2928.20     2642.93     83.60 o
  -2   0  18       10.98      -18.43     18.43 o
   0   0  18      422.92      375.77     28.31 o
   2   0  18      125.01      125.49     13.28 o
   4   0  18      106.44       92.94     13.02 o
   6   0  18      554.48      559.89     23.32 o
   8   0  18      156.88      136.96     14.43 o
  10   0  18      126.51      129.54     21.05 o
  12   0  18        0.52       -9.28     21.85 o
  14   0  18       88.73       60.53     26.36 o
  16   0  18       18.68       51.62     27.09 o
  18   0  18       13.12      -20.38     26.60 o
 -35   1  18      124.41      119.83     22.14 o
 -33   1  18      152.92      185.23     23.17 o
 -31   1  18       42.13       48.25     15.66 o
 -29   1  18       55.34       53.16     14.18 o
 -27   1  18      554.58      572.05     20.67 o
 -25   1  18      161.18      165.81     14.84 o
 -23   1  18       65.21       91.20     12.08 o
 -21   1  18       80.57       63.17     11.04 o
 -19   1  18       32.81       34.25     11.66 o
 -17   1  18      168.08      181.14     11.37 o
 -15   1  18      242.04      194.76     15.14 o
 -13   1  18      112.80       88.19     12.13 o
 -11   1  18      434.92      404.00     17.77 o
  -9   1  18      113.18       89.52     12.12 o
  -7   1  18        6.24       -1.15     12.30 o
  -5   1  18      439.28      469.51     39.66 o
  -3   1  18       49.84       36.02      9.58 o
  -1   1  18      135.45      130.28     11.44 o
   1   1  18      305.94      289.34     12.20 o
   3   1  18      393.70      363.91     13.57 o
   5   1  18       28.75       27.54      7.72 o
   7   1  18      100.00      113.31      9.40 o
   9   1  18       41.11       46.15     11.04 o
  11   1  18       13.89        2.67     10.50 o
  13   1  18       77.73       79.50     17.57 o
  15   1  18       32.80       19.32     17.91 o
  17   1  18       12.47       11.14     18.79 o
  19   1  18       11.70       -3.06     24.53 o
 -34   2  18      106.93      156.35     19.15 o
 -32   2  18       22.93       42.68     16.36 o
 -30   2  18       23.72       59.09     14.70 o
 -28   2  18       16.39       19.97     15.26 o
 -26   2  18       32.18       32.59     13.05 o
 -24   2  18       72.37       74.02     11.22 o
 -22   2  18      101.35       89.51     10.67 o
 -20   2  18      249.69      243.44     13.04 o
 -18   2  18       48.36       42.81      9.87 o
 -16   2  18       10.42       -2.61      8.57 o
 -14   2  18      131.53      113.12     11.98 o
 -12   2  18      218.51      189.10     13.31 o
 -10   2  18      799.83      741.63     35.41 o
  -8   2  18      302.84      279.06     25.79 o
  -6   2  18      569.69      529.65     24.98 o
  -4   2  18      596.21      544.35     19.12 o
  -2   2  18        8.33       16.50      9.61 o
   0   2  18      271.29      246.24     13.88 o
   2   2  18       13.20        2.54      7.60 o
   4   2  18       14.20        4.06      7.14 o
   6   2  18       44.51       56.12      8.13 o
   8   2  18       16.13        4.73     10.38 o
  10   2  18       29.34       44.56     11.51 o
  12   2  18        0.88       -1.90     10.61 o
  14   2  18        4.53        7.90     16.04 o
  16   2  18        7.73      -15.13     16.61 o
  18   2  18       19.35        4.43     19.28 o
 -33   3  18       58.60       84.06     17.47 o
 -31   3  18       42.41       43.04     15.51 o
 -29   3  18      111.00      119.72     15.88 o
 -27   3  18      368.52      372.87     19.44 o
 -25   3  18       66.59       64.44     14.12 o
 -23   3  18       68.22       61.04     12.52 o
 -21   3  18      361.27      404.43     23.73 o
 -19   3  18       99.21      106.08     10.77 o
 -17   3  18      122.31      143.53     11.07 o
 -15   3  18      110.65      107.37     12.01 o
 -13   3  18      482.35      444.10     18.64 o
 -11   3  18      927.93      864.41     24.12 o
  -9   3  18     1153.06     1069.58     22.67 o
  -7   3  18       23.11       33.99      7.54 o
  -5   3  18      431.79      402.06     12.96 o
  -3   3  18      105.56      111.82      8.72 o
  -1   3  18        5.24       -7.88      7.88 o
   1   3  18        8.51       -3.26      7.61 o
   3   3  18      206.79      191.56      9.37 o
   5   3  18      149.85      132.63      9.90 o
   7   3  18       86.50       93.09     12.41 o
   9   3  18       22.07       18.58     10.94 o
  11   3  18       58.99       37.82     11.85 o
  13   3  18       19.86       22.53     12.37 o
  15   3  18        7.54        6.22     18.63 o
  17   3  18       16.72       21.74     19.35 o
 -32   4  18      381.40      495.00     44.33 o
 -30   4  18       72.16       59.27     15.78 o
 -28   4  18      426.32      475.92     22.62 o
 -26   4  18       72.49       78.39     14.18 o
 -24   4  18       44.24       37.90     18.14 o
 -22   4  18       31.46       21.49     12.01 o
 -20   4  18        6.50        4.09     10.73 o
 -18   4  18      313.98      340.91     16.65 o
 -16   4  18     1364.64     1372.72     31.36 o
 -14   4  18      486.98      489.70     16.59 o
 -12   4  18       63.47       70.00      9.59 o
 -10   4  18       38.54       17.79      8.41 o
  -8   4  18      142.15      133.71     11.98 o
  -6   4  18       83.79       86.27      9.61 o
  -4   4  18        6.87        3.21      8.31 o
  -2   4  18       55.82       75.61      9.15 o
   0   4  18       59.43       46.01      8.97 o
   2   4  18      121.82      144.29     10.95 o
   4   4  18      121.28      108.52     11.52 o
   6   4  18       32.39       33.85      9.41 o
   8   4  18        9.86       16.85     10.13 o
  10   4  18       54.80       73.33     12.99 o
  12   4  18       15.26        4.57     11.50 o
  14   4  18       16.51       40.51     19.07 o
  16   4  18       13.62       20.91     18.11 o
 -31   5  18       44.41       49.33     19.54 o
 -29   5  18      182.91      211.32     27.46 o
 -27   5  18      159.83      167.91     20.17 o
 -25   5  18       37.29       10.93     44.42 o
 -23   5  18      273.21      260.04     20.69 o
 -21   5  18       60.88       51.11     12.91 o
 -19   5  18       33.93       37.87     10.56 o
 -17   5  18       42.11       23.89     12.62 o
 -15   5  18      102.09       99.08     15.22 o
 -13   5  18       10.46       37.31     12.51 o
 -11   5  18      546.07      557.52     20.54 o
  -9   5  18      183.57      156.93     11.05 o
  -7   5  18      124.09      138.12     15.95 o
  -5   5  18      143.64      122.99     10.44 o
  -3   5  18       92.99      100.38      9.87 o
  -1   5  18        2.65       -0.23      8.10 o
   1   5  18       35.32       21.86      8.84 o
   3   5  18       60.70       49.97      9.55 o
   5   5  18       34.51       20.98      9.29 o
   7   5  18       51.58       61.85     10.26 o
   9   5  18      108.38      136.11     11.87 o
  11   5  18        0.73        3.98     11.76 o
  13   5  18       27.20       58.74     23.55 o
  15   5  18       20.22       -1.10     17.91 o
 -30   6  18       64.94       51.24     21.85 o
 -28   6  18       16.32       33.51     17.94 o
 -26   6  18        8.05       -4.79     16.24 o
 -24   6  18       53.02       59.10     16.61 o
 -22   6  18       46.16       33.49     13.24 o
 -20   6  18       25.93       36.79     10.82 o
 -18   6  18      120.79      118.21     15.30 o
 -16   6  18       22.01       12.07     12.02 o
 -14   6  18      197.57      192.89     17.59 o
 -12   6  18      333.51      296.55     19.31 o
 -10   6  18       16.19        2.38     12.16 o
  -8   6  18      440.81      467.81     18.80 o
  -6   6  18      148.96      170.78     12.89 o
  -4   6  18      225.06      247.19     14.07 o
  -2   6  18       25.12       32.56      9.27 o
   0   6  18      117.79      122.48     10.68 o
   2   6  18       71.46       89.19     10.35 o
   4   6  18        9.95        1.92      9.95 o
   6   6  18       14.84        9.76     12.68 o
   8   6  18        3.04       13.09     11.18 o
  10   6  18       10.05      -11.77     11.77 o
  12   6  18       33.78       45.04     21.06 o
  14   6  18        2.14       -6.16     18.36 o
 -27   7  18       60.85       45.86     18.12 o
 -25   7  18       97.48       85.93     18.44 o
 -23   7  18       23.03       29.67     26.18 o
 -21   7  18       17.89       24.30     14.79 o
 -19   7  18       17.62       11.72     22.33 o
 -17   7  18       98.46      131.28     16.11 o
 -15   7  18        0.89        8.19     12.93 o
 -13   7  18       66.29       46.54     16.84 o
 -11   7  18        2.20       -9.59     12.01 o
  -9   7  18      132.75      123.62     12.70 o
  -7   7  18       13.23       13.55     10.60 o
  -5   7  18       90.66       79.32     11.51 o
  -3   7  18        6.91        7.99     10.57 o
  -1   7  18       79.88      101.92     14.00 o
   1   7  18        5.57       -5.34     11.87 o
   3   7  18        0.07      -12.22     12.22 o
   5   7  18      109.00      103.53     16.11 o
   7   7  18       29.19       24.00     13.69 o
   9   7  18       64.13       74.02     18.06 o
  11   7  18      126.78      170.57     25.87 o
 -26   8  18        5.00      -11.03     17.45 o
 -24   8  18       19.25       19.57     16.33 o
 -22   8  18        1.10        0.50     15.14 o
 -20   8  18      155.44      162.34     18.85 o
 -18   8  18       38.09       55.41     24.29 o
 -16   8  18       36.91       -3.78     20.26 o
 -14   8  18      173.06      160.48     25.63 o
 -12   8  18       56.10       73.71     21.97 o
 -10   8  18      111.22      130.10     22.82 o
  -8   8  18       68.58       65.93     19.10 o
  -6   8  18       24.40       19.24     13.50 o
  -4   8  18        1.94       14.32     12.12 o
  -2   8  18       49.19       44.84     15.87 o
   0   8  18       31.16       45.47     13.05 o
   2   8  18       24.48       20.72     13.24 o
   4   8  18       68.63       70.50     14.31 o
   6   8  18       34.30       33.78     13.71 o
   8   8  18       81.06      113.78     15.59 o
  10   8  18       12.40       13.08     14.40 o
 -23   9  18       64.86       88.65     18.09 o
 -21   9  18        0.52       11.43     15.75 o
 -19   9  18       44.20       86.16     26.48 o
 -17   9  18      117.83      168.17     28.44 o
 -15   9  18       41.79       55.89     23.07 o
 -13   9  18       60.73      104.83     25.02 o
 -11   9  18       27.40       25.14     20.50 o
  -9   9  18       89.01       79.69     21.72 o
  -7   9  18      118.67      140.37     26.67 o
  -5   9  18       35.50       43.08     31.30 o
  -3   9  18       39.41       38.85     13.12 o
  -1   9  18       29.02       14.34     13.97 o
   1   9  18       32.54       54.83     16.96 o
   3   9  18        9.21        9.88     12.95 o
   5   9  18       23.63       17.32     13.35 o
   7   9  18        2.26       -1.96     13.52 o
 -18  10  18        8.02       32.59     26.12 o
 -16  10  18       37.69       29.29     23.68 o
 -14  10  18       13.63       11.84     22.33 o
 -12  10  18        7.97       -0.61     20.75 o
 -10  10  18       17.23        0.37     20.38 o
  -8  10  18        1.35       11.04     13.71 o
  -6  10  18       51.09       43.19     14.40 o
  -4  10  18       45.39       48.26     21.24 o
  -2  10  18       20.04       16.51     13.21 o
   0  10  18       45.47       39.27     14.29 o
   2  10  18       20.29       13.58     13.42 o
 -33   1  19      116.33      152.66     22.80 o
 -31   1  19      203.23      241.58     31.83 o
 -29   1  19       72.22       79.92     15.42 o
 -27   1  19      140.48      154.97     14.16 o
 -25   1  19       19.91       15.75     11.42 o
 -23   1  19       23.79       16.39     12.37 o
 -21   1  19      118.12       94.72     11.12 o
 -19   1  19       21.72       18.79      9.27 o
 -17   1  19       56.39       71.88     11.40 o
 -15   1  19      194.51      172.74     11.33 o
 -13   1  19      138.74      154.66     15.05 o
 -11   1  19      402.31      389.03     17.82 o
  -9   1  19      443.73      482.82     19.33 o
  -7   1  19      566.65      522.17     25.02 o
  -5   1  19      268.81      284.88     14.67 o
  -3   1  19      164.52      132.27     11.79 o
  -1   1  19      157.18      159.26     12.75 o
   1   1  19      174.39      175.09     10.33 o
   3   1  19        3.90        4.62      7.87 o
   5   1  19       99.65      102.73     10.75 o
   7   1  19       21.53       12.76      8.36 o
   9   1  19       67.07       88.37     12.57 o
  11   1  19        4.77       31.78     16.56 o
  13   1  19       42.87       64.03     34.48 o
  15   1  19       13.15        5.23     21.42 o
  17   1  19        0.21      -20.44     20.44 o
 -32   2  19      397.47      464.18     23.78 o
 -30   2  19       60.09       68.70     17.66 o
 -28   2  19       53.35       58.19     14.95 o
 -26   2  19      116.32      138.36     15.84 o
 -24   2  19        5.79      -10.32     10.32 o
 -22   2  19       77.40       66.15     11.07 o
 -20   2  19       57.66       32.35     10.41 o
 -18   2  19        4.38       -3.19      8.81 o
 -16   2  19      136.07      109.60     11.01 o
 -14   2  19      160.58      175.30     13.78 o
 -12   2  19       91.77       66.16     11.13 o
 -10   2  19      455.99      425.87     18.37 o
  -8   2  19       35.77       19.76     10.05 o
  -6   2  19      194.73      165.96     14.94 o
  -4   2  19      204.93      186.34     13.48 o
  -2   2  19       60.34       44.40     10.35 o
   0   2  19      201.85      185.10     13.39 o
   2   2  19      233.32      245.06     18.87 o
   4   2  19      164.51      145.77     10.47 o
   6   2  19       61.50       37.56     11.28 o
   8   2  19      142.84      158.87     13.97 o
  10   2  19       35.24       32.53     11.30 o
  12   2  19       51.60       42.20     17.11 o
  14   2  19       21.91       35.04     21.66 o
  16   2  19        5.70       11.32     19.27 o
 -33   3  19      114.12      123.18     18.90 o
 -31   3  19       11.63        2.67     15.65 o
 -29   3  19       85.40      152.36     16.78 o
 -27   3  19      124.41      159.65     16.34 o
 -25   3  19      175.46      188.43     16.32 o
 -23   3  19      171.47      158.71     15.29 o
 -21   3  19      255.38      264.17     15.22 o
 -19   3  19      124.40      130.86     11.65 o
 -17   3  19       42.61       40.27     14.60 o
 -15   3  19      272.42      253.83     14.93 o
 -13   3  19       10.60       11.43     10.26 o
 -11   3  19      213.51      207.02     11.35 o
  -9   3  19       78.75       71.10      9.34 o
  -7   3  19       64.23       65.14      9.10 o
  -5   3  19      154.56      159.80     14.13 o
  -3   3  19       38.10       42.44     11.70 o
  -1   3  19       43.47       34.87     10.23 o
   1   3  19       34.85       43.37     10.88 o
   3   3  19       69.40       75.94     13.45 o
   5   3  19       28.51        7.99     10.67 o
   7   3  19      151.47      148.25     28.73 o
   9   3  19        2.07      -10.33     10.33 o
  11   3  19      167.16      199.92     15.54 o
  13   3  19      107.41      145.79     32.71 o
  15   3  19       68.91       98.78     20.87 o
 -32   4  19       65.60      107.62     20.43 o
 -30   4  19       26.39        6.15     14.81 o
 -28   4  19       14.04       10.24     13.93 o
 -26   4  19       23.50        5.46     13.53 o
 -24   4  19       30.21       13.60     15.69 o
 -22   4  19       67.98       61.78     13.51 o
 -20   4  19      219.02      223.16     15.57 o
 -18   4  19       43.39       61.12     11.72 o
 -16   4  19       25.12       33.22     10.84 o
 -14   4  19       54.46       53.15      9.53 o
 -12   4  19      308.07      330.86     14.05 o
 -10   4  19       62.43       73.17     11.37 o
  -8   4  19       64.01       60.30     11.16 o
  -6   4  19      376.57      359.65     16.72 o
  -4   4  19       29.28       40.50     11.68 o
  -2   4  19      140.48      144.54     12.10 o
   0   4  19       94.35       73.04     10.87 o
   2   4  19       86.35       75.35     10.18 o
   4   4  19        5.86      -10.65     10.65 o
   6   4  19       26.47       15.16     11.22 o
   8   4  19        0.86      -11.12     11.12 o
  10   4  19       49.52       76.08     18.51 o
  12   4  19       18.85       18.95     17.48 o
  14   4  19       19.12       46.81     18.96 o
 -31   5  19        9.94      -18.87     19.07 o
 -29   5  19       50.64       37.66     18.12 o
 -27   5  19       34.40       30.85     17.56 o
 -25   5  19        7.63       -3.46     20.44 o
 -23   5  19       25.94       31.23     16.18 o
 -21   5  19       21.34       21.32     11.42 o
 -19   5  19      188.15      182.49     14.26 o
 -17   5  19      215.38      219.91     18.06 o
 -15   5  19      492.09      468.45     29.35 o
 -13   5  19       74.21       82.79     14.54 o
 -11   5  19       52.15       55.47     11.32 o
  -9   5  19      120.41      139.16     18.27 o
  -7   5  19      410.00      403.40     15.85 o
  -5   5  19      219.43      214.58     11.98 o
  -3   5  19       27.54       14.31      8.73 o
  -1   5  19       34.34       39.60      9.09 o
   1   5  19       16.32        0.44      8.94 o
   3   5  19        5.66        3.47     10.73 o
   5   5  19      150.04      171.45     12.33 o
   7   5  19        8.15       25.10     12.46 o
   9   5  19      121.18      106.93     19.04 o
  11   5  19       61.20       48.23     22.03 o
  13   5  19       96.04      146.94     29.41 o
 -28   6  19       27.30       10.47     22.52 o
 -26   6  19       54.42       23.66     18.00 o
 -24   6  19       59.37       43.18     16.85 o
 -22   6  19       46.99       76.47     47.96 o
 -20   6  19       56.85       60.71     15.60 o
 -18   6  19       55.09       55.12     13.72 o
 -16   6  19      106.70       91.61     14.91 o
 -14   6  19       45.57       50.22     14.49 o
 -12   6  19       78.85       82.41     29.90 o
 -10   6  19      208.13      183.76     17.39 o
  -8   6  19       14.98       17.36     10.45 o
  -6   6  19      163.11      167.06     13.64 o
  -4   6  19      225.65      255.00     15.40 o
  -2   6  19       29.49       24.21     10.73 o
   0   6  19      136.92      135.73     13.14 o
   2   6  19       35.52       55.01     12.02 o
   4   6  19       89.06      103.54     13.27 o
   6   6  19       14.93       18.10     17.54 o
   8   6  19       69.29       96.04     13.82 o
  10   6  19       15.47       12.65     13.42 o
  12   6  19       80.52      113.49     20.65 o
 -27   7  19       84.54       95.03     20.10 o
 -25   7  19       75.72       51.44     18.18 o
 -23   7  19       36.34       30.78     17.14 o
 -21   7  19       17.35       36.69     16.46 o
 -19   7  19       69.90       51.01     22.58 o
 -17   7  19       29.97       36.37     22.82 o
 -15   7  19        1.14       -3.78     21.24 o
 -13   7  19      101.87      112.89     24.29 o
 -11   7  19       38.60       27.70     20.62 o
  -9   7  19       28.35       24.27     13.62 o
  -7   7  19      116.70       99.76     15.12 o
  -5   7  19       47.15       56.09     13.77 o
  -3   7  19      100.96      107.27     15.02 o
  -1   7  19       25.39        3.50     12.48 o
   1   7  19       20.29       34.33     13.51 o
   3   7  19       10.07       23.23     14.02 o
   5   7  19       73.11       67.18     14.73 o
   7   7  19        7.57      -13.32     13.32 o
   9   7  19        9.44       22.10     14.92 o
 -24   8  19       19.24       18.33     18.06 o
 -22   8  19       11.50       36.07     17.21 o
 -20   8  19       30.77        2.68     25.38 o
 -18   8  19      140.53      204.91     29.90 o
 -16   8  19        9.43       19.53     22.58 o
 -14   8  19       32.82       47.96     22.46 o
 -12   8  19       22.41       32.95     22.09 o
 -10   8  19       95.93      111.70     15.98 o
  -8   8  19       22.90        6.00     13.64 o
  -6   8  19       37.96       45.22     14.55 o
  -4   8  19       29.21       37.84     16.72 o
  -2   8  19       40.63       10.27     12.70 o
   0   8  19       24.07       33.91     14.09 o
   2   8  19        3.85       -5.84     12.85 o
   4   8  19        0.62       -1.01     13.07 o
   6   8  19        1.94       11.96     14.40 o
   8   8  19        0.66      -16.84     18.79 o
 -21   9  19       72.01       94.19     18.71 o
 -19   9  19       31.32       25.75     26.12 o
 -17   9  19       50.60       32.10     26.24 o
 -15   9  19       91.66      124.12     28.19 o
 -13   9  19       62.67       55.65     23.31 o
 -11   9  19      211.04      260.56     29.41 o
  -9   9  19       25.99       24.28     15.39 o
  -7   9  19       99.73      140.88     16.62 o
  -5   9  19       35.71       54.14     14.77 o
  -3   9  19        5.75       15.92     13.37 o
  -1   9  19        8.64       11.00     13.88 o
   1   9  19        3.30       -2.48     22.88 o
   3   9  19        4.59      -19.80     27.34 o
 -14  10  19       11.88       12.33     24.65 o
 -12  10  19       22.40      -13.30     21.11 o
 -10  10  19        9.92        8.23     15.10 o
  -8  10  19       81.51      110.12     16.90 o
  -6  10  19       10.53       27.35     15.02 o
  -4  10  19       38.15       60.15     15.35 o
  -2  10  19        0.82      -14.52     17.82 o
 -32   0  20      127.67      160.97     33.81 o
 -30   0  20       48.89       49.55     28.19 o
 -28   0  20       38.37       50.96     18.10 o
 -26   0  20      210.93      293.13     46.80 o
 -24   0  20      347.08      404.09     29.23 o
 -22   0  20       23.77       12.92     15.36 o
 -20   0  20      400.46      425.41     24.25 o
 -18   0  20      330.07      315.57     20.75 o
 -16   0  20       49.04       61.24     15.07 o
 -14   0  20      330.59      316.09     19.80 o
 -12   0  20      650.27      616.15     26.10 o
 -10   0  20      350.88      365.03     30.75 o
  -8   0  20      136.55      137.66     24.41 o
  -6   0  20       38.87       35.15     20.75 o
  -4   0  20      209.74      142.54     24.65 o
  -2   0  20       14.48        8.30     12.57 o
   0   0  20      400.33      404.54     20.52 o
   2   0  20       19.01        5.94     10.94 o
   4   0  20      354.98      368.93     21.08 o
   6   0  20       99.44      107.45     14.68 o
   8   0  20       51.64       46.50     24.65 o
  10   0  20       73.67       35.39     23.19 o
  12   0  20      128.71      190.87     33.20 o
  14   0  20       85.12      132.66     32.71 o
 -33   1  20       55.24       15.97     20.42 o
 -31   1  20       24.71       17.86     15.77 o
 -29   1  20        1.31        1.31     17.53 o
 -27   1  20       77.82       96.52     13.68 o
 -25   1  20       11.02       -9.03     10.60 o
 -23   1  20      401.73      415.24     17.18 o
 -21   1  20      397.19      406.39     20.10 o
 -19   1  20       56.96       57.96     10.69 o
 -17   1  20       28.81       28.91      9.57 o
 -15   1  20       37.38       38.78      9.36 o
 -13   1  20      173.22      140.81     10.93 o
 -11   1  20        7.20      -10.03     10.03 o
  -9   1  20      113.71      133.82     12.99 o
  -7   1  20      219.61      219.80     18.60 o
  -5   1  20      256.74      239.06     14.98 o
  -3   1  20      319.14      297.00     15.67 o
  -1   1  20       77.54       83.01      9.48 o
   1   1  20       37.30       34.31      8.42 o
   3   1  20      274.00      295.98     13.55 o
   5   1  20       18.71       22.10      8.63 o
   7   1  20      121.56      135.80     13.63 o
   9   1  20       57.22       63.00     24.84 o
  11   1  20       35.54       15.47     18.51 o
  13   1  20       39.75       66.64     19.81 o
  15   1  20       24.56        4.75     20.74 o
 -32   2  20       33.10        3.68     16.33 o
 -30   2  20       21.15        8.80     18.24 o
 -28   2  20       12.04        2.42     13.61 o
 -26   2  20      218.01      229.81     17.35 o
 -24   2  20        4.89       -2.82     11.61 o
 -22   2  20      145.45      160.90     13.39 o
 -20   2  20      127.96      111.25     11.89 o
 -18   2  20       40.17       48.41     10.35 o
 -16   2  20      114.46      108.50     11.55 o
 -14   2  20        5.06       -5.41     10.46 o
 -12   2  20       15.84       14.06     10.52 o
 -10   2  20       38.54       60.21     13.64 o
  -8   2  20       19.20       13.06      8.55 o
  -6   2  20        2.19        5.21      8.43 o
  -4   2  20       12.66        4.81      9.80 o
  -2   2  20       16.73       12.57      9.86 o
   0   2  20       23.29       27.32      8.40 o
   2   2  20       51.62       51.72      8.91 o
   4   2  20        0.92       -0.44      8.56 o
   6   2  20      127.64      159.76     18.70 o
   8   2  20      117.58      164.57     14.86 o
  10   2  20      114.55      147.05     21.85 o
  12   2  20       41.24       49.96     30.57 o
  14   2  20       13.92       25.33     29.41 o
 -31   3  20       75.17       99.75     17.49 o
 -29   3  20       51.90       63.19     16.20 o
 -27   3  20        6.62       -6.97     13.68 o
 -25   3  20       32.75       39.63     14.79 o
 -23   3  20      173.77      177.97     16.46 o
 -21   3  20      159.85      151.99     17.01 o
 -19   3  20      121.11      144.40     12.58 o
 -17   3  20      275.25      325.31     14.69 o
 -15   3  20      102.76      120.19     13.50 o
 -13   3  20        1.74       -1.37     22.79 o
 -11   3  20      251.68      255.23     12.59 o
  -9   3  20      360.73      352.51     15.77 o
  -7   3  20      325.64      332.13     16.78 o
  -5   3  20      118.31      104.97     12.39 o
  -3   3  20       76.06       30.20     11.29 o
  -1   3  20       50.73       47.59     11.44 o
   1   3  20       61.58       71.55     12.11 o
   3   3  20      209.24      247.78     15.95 o
   5   3  20      157.88      185.03     15.02 o
   7   3  20        4.40       -2.08     11.86 o
   9   3  20        6.51        2.47     14.78 o
  11   3  20       63.23       79.14     40.88 o
  13   3  20       40.07       53.21     20.19 o
 -30   4  20       63.05       34.57     15.82 o
 -28   4  20      110.20      133.36     17.74 o
 -26   4  20      138.97      189.25     25.58 o
 -24   4  20      255.36      354.51     31.32 o
 -22   4  20       20.22        7.13     12.73 o
 -20   4  20      471.61      488.63     28.96 o
 -18   4  20      136.51      138.58     14.54 o
 -16   4  20       86.26      126.85     22.09 o
 -14   4  20       38.59       38.02     11.00 o
 -12   4  20       96.76      108.42     12.53 o
 -10   4  20       39.24       28.05     10.86 o
  -8   4  20      195.69      184.58     14.07 o
  -6   4  20      107.61      123.50     12.91 o
  -4   4  20        4.81       13.81     10.49 o
  -2   4  20       22.15       11.45     10.89 o
   0   4  20       49.74       47.85     25.92 o
   2   4  20      109.49      125.12     13.52 o
   4   4  20       20.20       14.04     12.12 o
   6   4  20       64.02       63.63     17.81 o
   8   4  20       39.98       30.81     17.94 o
  10   4  20      107.53      142.26     40.76 o
  12   4  20       84.21       95.83     21.43 o
 -29   5  20       15.06      -10.09     18.65 o
 -27   5  20      189.55      273.88     23.87 o
 -25   5  20       13.78        0.85     21.30 o
 -23   5  20       47.59       46.01     17.65 o
 -21   5  20       12.99       36.97     18.86 o
 -19   5  20        6.81        9.46     15.53 o
 -17   5  20       23.03       16.72     23.68 o
 -15   5  20      270.32      296.35     20.26 o
 -13   5  20      156.30      147.71     23.61 o
 -11   5  20        2.76       -9.70     12.34 o
  -9   5  20       93.43      105.49     12.91 o
  -7   5  20       14.87        9.10     11.07 o
  -5   5  20        8.98       11.29     11.26 o
  -3   5  20       78.24       95.42     13.25 o
  -1   5  20       15.36       11.28     14.49 o
   1   5  20        9.38       31.39     16.72 o
   3   5  20        5.56        1.73     16.02 o
   5   5  20       58.57       73.07     17.18 o
   7   5  20       18.13       35.97     17.65 o
   9   5  20       10.07       -4.99     35.51 o
  11   5  20        7.75        5.99     19.50 o
 -28   6  20        7.47        0.97     41.37 o
 -26   6  20       37.02       21.75     17.62 o
 -24   6  20      127.64      143.39     20.85 o
 -22   6  20      115.40      121.66     19.17 o
 -20   6  20       21.53       12.99     15.78 o
 -18   6  20       40.33       75.30     25.14 o
 -16   6  20       59.16       67.98     24.77 o
 -14   6  20        3.03       -9.28     21.24 o
 -12   6  20       40.88       48.57     22.70 o
 -10   6  20       89.78       70.42     23.19 o
  -8   6  20        1.77        1.95     19.65 o
  -6   6  20        3.49       -9.64     20.14 o
  -4   6  20       59.21       90.68     22.46 o
  -2   6  20       10.71       -0.27     12.79 o
   0   6  20       19.58       13.36     13.81 o
   2   6  20        3.00       -2.22     13.51 o
   4   6  20       24.12       16.82     13.64 o
   6   6  20       10.92        6.96     22.70 o
   8   6  20       14.51       18.43     22.82 o
  10   6  20        9.21       35.03     24.16 o
 -25   7  20       57.63      110.86     20.63 o
 -23   7  20       25.42       28.64     18.06 o
 -21   7  20      246.94      249.13     22.28 o
 -19   7  20        3.03      -10.01     23.07 o
 -17   7  20       46.71       19.04     24.04 o
 -15   7  20       81.12       65.29     24.29 o
 -13   7  20       34.34       41.86     23.07 o
 -11   7  20       48.58       -2.68     20.99 o
  -9   7  20       92.53      128.27     24.65 o
  -7   7  20       31.94       30.88     21.97 o
  -5   7  20        9.97       20.21     13.63 o
  -3   7  20       19.24       17.46     13.08 o
  -1   7  20       10.06       24.63     13.56 o
   1   7  20        1.55        4.51     13.24 o
   3   7  20       44.09       47.74     33.20 o
   5   7  20       32.52       42.52     14.63 o
   7   7  20       33.53       70.20     16.57 o
 -22   8  20        1.60       12.15     51.50 o
 -20   8  20        9.11        9.30     16.63 o
 -18   8  20       17.64       44.55     25.38 o
 -16   8  20        2.74       29.41     23.92 o
 -14   8  20       23.78       -4.39     23.07 o
 -12   8  20       45.54       63.83     25.26 o
 -10   8  20       66.67       99.59     24.77 o
  -8   8  20       14.27       -6.83     21.48 o
  -6   8  20       32.31       16.76     14.09 o
  -4   8  20       50.49       31.35     13.92 o
  -2   8  20       43.73       46.72     15.10 o
   0   8  20       99.80      133.12     16.92 o
   2   8  20        7.73       12.81     14.25 o
   4   8  20       28.36       28.83     18.67 o
 -17   9  20       36.69       10.62     25.38 o
 -15   9  20       31.70       56.26     27.09 o
 -13   9  20       82.03      107.52     27.83 o
 -11   9  20       11.09       -2.07     23.68 o
  -9   9  20       54.79       26.36     22.82 o
  -7   9  20       32.74       55.72     15.30 o
  -5   9  20       72.64       66.52     15.95 o
  -3   9  20       10.08        6.03     14.45 o
  -1   9  20        6.02       17.06     14.47 o
 -31   1  21       30.22       11.31     16.27 o
 -29   1  21       71.47       86.23     16.87 o
 -27   1  21       48.18       41.60     18.81 o
 -25   1  21       24.39       29.09     12.24 o
 -23   1  21       94.07      103.46     12.67 o
 -21   1  21      127.19      139.42     16.10 o
 -19   1  21       95.35      125.03     17.37 o
 -17   1  21       48.95       38.66     10.37 o
 -15   1  21        2.60        2.41     10.03 o
 -13   1  21       28.70       14.14     10.00 o
 -11   1  21        3.35       -5.69     18.59 o
  -9   1  21       87.97      108.81     13.79 o
  -7   1  21       55.87       70.63     16.27 o
  -5   1  21      207.01      211.60     18.49 o
  -3   1  21       93.20      104.11     12.66 o
  -1   1  21      212.40      241.12     12.68 o
   1   1  21      107.82      100.81     13.02 o
   3   1  21      103.91      136.27     11.18 o
   5   1  21      156.18      198.72     15.74 o
   7   1  21       43.79       56.79     23.11 o
   9   1  21        5.99       11.07     18.84 o
  11   1  21      113.12      192.64     23.39 o
  13   1  21      110.93      170.28     34.05 o
 -30   2  21       56.67       46.57     17.37 o
 -28   2  21       55.83       77.19     17.14 o
 -26   2  21      123.44      223.61     18.58 o
 -24   2  21       26.31        3.99     14.03 o
 -22   2  21       73.54       72.53     12.51 o
 -20   2  21       14.66       32.16     11.15 o
 -18   2  21      297.12      312.89     14.93 o
 -16   2  21       11.14       26.21     10.39 o
 -14   2  21       53.80       55.10     11.77 o
 -12   2  21       14.05       12.82     11.04 o
 -10   2  21       16.92        5.76     10.80 o
  -8   2  21       48.12       50.44     10.04 o
  -6   2  21       12.81        2.73      8.62 o
  -4   2  21       97.68       87.03     12.55 o
  -2   2  21        3.11       16.49     10.90 o
   0   2  21      265.11      285.90     13.61 o
   2   2  21        5.35       -0.49      8.43 o
   4   2  21       19.10       23.90     11.97 o
   6   2  21      118.56      159.46     15.40 o
   8   2  21       25.89       25.57     13.24 o
  10   2  21       67.13      108.87     21.14 o
  12   2  21      312.32      417.43     29.40 o
 -29   3  21       32.86       37.19     16.20 o
 -27   3  21        3.47       -4.67     14.64 o
 -25   3  21      120.77      149.55     29.41 o
 -23   3  21       66.67       83.97     15.11 o
 -21   3  21       28.38       27.27     13.63 o
 -19   3  21      108.93      141.33     13.39 o
 -17   3  21      191.37      189.08     13.08 o
 -15   3  21        2.19       -4.94     11.21 o
 -13   3  21       92.14       69.82     10.61 o
 -11   3  21       53.05       51.57      9.91 o
  -9   3  21      175.99      192.99     14.67 o
  -7   3  21       48.35       51.35     11.50 o
  -5   3  21       10.46       31.60     11.33 o
  -3   3  21        6.89       -1.98     10.75 o
  -1   3  21       88.98      109.66     13.75 o
   1   3  21       35.84       36.66      9.63 o
   3   3  21        2.38        0.61     11.32 o
   5   3  21       21.37       43.25     18.19 o
   7   3  21       37.89       45.60     18.73 o
   9   3  21       22.87       -0.35     18.15 o
  11   3  21      106.14      138.38     27.58 o
 -28   4  21       45.86       28.90     20.26 o
 -26   4  21      163.84      185.24     23.43 o
 -24   4  21       81.35       56.72     24.35 o
 -22   4  21       80.49       89.53     18.69 o
 -20   4  21       37.96       60.86     16.94 o
 -18   4  21       80.62      119.08     18.60 o
 -16   4  21      113.55      110.81     26.85 o
 -14   4  21        3.67       18.59     24.59 o
 -12   4  21       47.41       38.51     11.69 o
 -10   4  21        4.25      -10.14     10.14 o
  -8   4  21       12.99       15.44     10.96 o
  -6   4  21       46.64       27.16     11.41 o
  -4   4  21       76.69       99.12     13.54 o
  -2   4  21       12.70       14.30     21.11 o
   0   4  21       11.39        8.32     25.26 o
   2   4  21        7.00       -8.56     15.05 o
   4   4  21       71.10      114.78     20.14 o
   6   4  21       39.37       42.06     18.84 o
   8   4  21       19.86       24.45     30.51 o
  10   4  21       20.32       36.08     21.00 o
 -27   5  21       13.77      -16.95     17.77 o
 -25   5  21        5.27        8.73     18.47 o
 -23   5  21      137.19      147.65     20.00 o
 -21   5  21      109.73       98.52     19.15 o
 -19   5  21       27.97       17.09     19.65 o
 -17   5  21       64.52       83.84     25.99 o
 -15   5  21       30.23       15.62     23.31 o
 -13   5  21      130.81      149.74     27.22 o
 -11   5  21      206.85      208.81     28.31 o
  -9   5  21       88.19       99.83     23.80 o
  -7   5  21       54.02       55.64     16.48 o
  -5   5  21        0.85      -14.74     14.75 o
  -3   5  21       16.89        3.33     21.78 o
  -1   5  21       22.06       18.15     15.97 o
   1   5  21       41.48       46.68     17.23 o
   3   5  21        8.91      -13.96     16.62 o
   5   5  21      122.61      141.17     22.33 o
   7   5  21       31.26       28.41     19.27 o
   9   5  21      101.06       90.96     22.58 o
 -26   6  21       92.19      115.09     21.79 o
 -24   6  21        7.85       13.29     18.44 o
 -22   6  21       24.52        9.95     17.85 o
 -20   6  21       16.29       -1.42     17.45 o
 -18   6  21      191.32      242.37     32.46 o
 -16   6  21       12.94       14.52     21.60 o
 -14   6  21      226.58      224.68     30.02 o
 -12   6  21       73.87       67.49     23.92 o
 -10   6  21       18.72       24.90     20.14 o
  -8   6  21      114.10      147.79     26.48 o
  -6   6  21       94.69       81.52     23.80 o
  -4   6  21        1.29        0.98     20.62 o
  -2   6  21       10.73       -3.17     21.11 o
   0   6  21       82.77       85.92     24.41 o
   2   6  21       42.91       17.21     22.21 o
   4   6  21        9.20        6.59     22.09 o
   6   6  21        3.51        0.00     24.04 o
 -23   7  21        2.59      -18.14     18.14 o
 -21   7  21        1.84       14.85     18.67 o
 -19   7  21       12.47        2.07     25.02 o
 -17   7  21       43.47       49.55     25.38 o
 -15   7  21       22.23       82.74     26.85 o
 -13   7  21       20.69       13.55     23.19 o
 -11   7  21       20.36       52.11     24.41 o
  -9   7  21       89.63       79.57     24.77 o
  -7   7  21       35.32       26.24     23.68 o
  -5   7  21       48.88       54.31     23.19 o
  -3   7  21       82.45       98.49     24.53 o
  -1   7  21       13.39       19.53     21.97 o
   1   7  21       19.34        5.00     23.19 o
   3   7  21        1.02      -15.01     22.70 o
   5   7  21       47.52       81.77     26.85 o
 -20   8  21       13.95       15.44     18.56 o
 -18   8  21        6.05        1.10     25.26 o
 -16   8  21       23.78      -15.01     24.65 o
 -14   8  21       29.61       19.77     23.92 o
 -12   8  21       15.93       35.88     25.63 o
 -10   8  21       13.50        2.81     22.21 o
  -8   8  21       15.56        5.25     21.48 o
  -6   8  21       29.36       15.13     22.46 o
  -4   8  21        5.09       21.72     22.09 o
  -2   8  21       38.34       43.59     18.00 o
   0   8  21        3.08        6.42     14.69 o
 -11   9  21        9.16       23.92     24.04 o
  -9   9  21        9.30       13.30     25.14 o
  -7   9  21       40.42       28.80     25.14 o
 -30   0  22      232.37      351.36     39.30 o
 -28   0  22       38.93       64.79     28.86 o
 -26   0  22       93.93      108.10     20.93 o
 -24   0  22      151.00      151.14     35.64 o
 -22   0  22      158.69      173.76     22.46 o
 -20   0  22      357.58      391.80     24.99 o
 -18   0  22       21.88       16.52     14.39 o
 -16   0  22       49.96       32.21     15.97 o
 -14   0  22        1.50        3.71     16.66 o
 -12   0  22      181.42      215.18     19.47 o
 -10   0  22       56.22       64.93     24.41 o
  -8   0  22       58.89       78.84     25.63 o
  -6   0  22      168.97      180.25     27.22 o
  -4   0  22      370.62      406.24     39.97 o
  -2   0  22       30.39       32.43     14.38 o
   0   0  22      361.01      369.11     21.32 o
   2   0  22      179.41      151.50     17.59 o
   4   0  22       24.16       29.41     14.64 o
   6   0  22       76.65      114.23     30.51 o
   8   0  22      270.40      434.34     39.42 o
  10   0  22       21.68       69.81     31.61 o
 -29   1  22       37.09       37.74     21.47 o
 -27   1  22       16.74       24.28     18.21 o
 -25   1  22       60.84       73.69     13.44 o
 -23   1  22      193.75      166.26     14.73 o
 -21   1  22       46.72       57.97     12.68 o
 -19   1  22       36.79       40.26     11.27 o
 -17   1  22       70.97       98.52     12.32 o
 -15   1  22      131.37      160.22     12.73 o
 -13   1  22        1.04      -10.05     10.05 o
 -11   1  22       24.19       11.61     12.29 o
  -9   1  22       31.70        2.09     12.05 o
  -7   1  22        5.26       -9.05     18.03 o
  -5   1  22       24.19       30.46     11.20 o
  -3   1  22      159.11      168.47     13.39 o
  -1   1  22      125.02      148.12     14.99 o
   1   1  22      125.36      151.88     12.26 o
   3   1  22       17.85        2.19      9.50 o
   5   1  22       17.11        1.89     11.62 o
   7   1  22      171.60      238.32     33.13 o
   9   1  22       44.14       67.76     22.18 o
 -30   2  22        2.12      -13.20     16.32 o
 -28   2  22       36.80       15.98     16.89 o
 -26   2  22       51.36       44.11     16.08 o
 -24   2  22       14.18        0.26     17.32 o
 -22   2  22       59.34       54.41     21.00 o
 -20   2  22      150.27      163.11     13.69 o
 -18   2  22       41.36       36.75     11.64 o
 -16   2  22       38.50       40.88     11.76 o
 -14   2  22       77.47      100.09     17.09 o
 -12   2  22       21.75       12.52     12.13 o
 -10   2  22       44.14       37.34      9.85 o
  -8   2  22       47.48       56.79     10.37 o
  -6   2  22      253.48      233.23     15.97 o
  -4   2  22       51.08       57.02     12.66 o
  -2   2  22        2.14      -11.39     11.39 o
   0   2  22       46.17       63.46     10.63 o
   2   2  22      256.85      319.14     18.39 o
   4   2  22       43.81       14.19     19.06 o
   6   2  22        0.53       -6.91     18.72 o
   8   2  22       66.16       79.89     21.94 o
  10   2  22       48.06       41.42     22.33 o
 -29   3  22       10.94       -1.52     16.65 o
 -27   3  22       48.87       42.90     16.35 o
 -25   3  22       22.23       23.01     14.65 o
 -23   3  22       46.96       51.12     14.14 o
 -21   3  22       46.52       51.78     14.33 o
 -19   3  22      138.10      139.45     16.21 o
 -17   3  22      123.06      146.23     13.48 o
 -15   3  22       43.49       30.16     20.38 o
 -13   3  22      158.82      166.01     20.05 o
 -11   3  22        0.22        2.46     18.55 o
  -9   3  22       88.02       81.51     17.32 o
  -7   3  22       28.05       13.55     16.40 o
  -5   3  22       45.02       40.24     17.33 o
  -3   3  22      103.60      107.23     19.38 o
  -1   3  22       80.53       82.81     17.95 o
   1   3  22      142.30      183.19     21.67 o
   3   3  22        5.45        7.56     16.89 o
   5   3  22       70.43      110.37     20.97 o
   7   3  22       35.72       57.45     21.24 o
   9   3  22      133.78      183.35     24.77 o
 -28   4  22       25.86        3.08     30.63 o
 -26   4  22       19.44       28.89     18.93 o
 -24   4  22       15.60        4.80     18.78 o
 -22   4  22      111.41      142.39     33.81 o
 -20   4  22       21.52       28.07     16.88 o
 -18   4  22        9.50        2.96     15.83 o
 -16   4  22       41.68       60.53     25.87 o
 -14   4  22        7.78       -5.49     22.70 o
 -12   4  22        4.18       -9.21     26.24 o
 -10   4  22       20.27        4.78     21.17 o
  -8   4  22       29.44        5.26     15.88 o
  -6   4  22       13.91       21.51     16.70 o
  -4   4  22        7.44        8.42     29.23 o
  -2   4  22       76.65       54.43     17.76 o
   0   4  22      191.20      262.37     23.23 o
   2   4  22        1.21       -1.00     17.49 o
   4   4  22       43.39       64.79     19.61 o
   6   4  22       92.06      100.47     21.70 o
   8   4  22      155.60      240.43     50.28 o
 -25   5  22        0.12      -18.73     18.73 o
 -23   5  22      122.35      109.27     21.05 o
 -21   5  22       32.17       19.06     18.47 o
 -19   5  22      109.90      117.83     37.16 o
 -17   5  22      105.53      125.34     29.29 o
 -15   5  22        4.39       12.81     24.65 o
 -13   5  22       55.31       16.72     21.72 o
 -11   5  22        8.18       21.97     23.68 o
  -9   5  22       18.72       36.12     23.19 o
  -7   5  22        0.21       -6.10     21.48 o
  -5   5  22       50.18       12.94     22.58 o
  -3   5  22       12.50       -6.66     16.19 o
  -1   5  22       14.40        8.22     28.07 o
   1   5  22       27.66       18.15     17.45 o
   3   5  22       18.25        6.66     18.56 o
   5   5  22       48.38       61.89     20.89 o
 -24   6  22       50.59       40.37     20.32 o
 -22   6  22       47.57       11.16     18.76 o
 -20   6  22       22.42       31.50     18.45 o
 -18   6  22        9.48       12.45     26.36 o
 -16   6  22       62.23       32.83     25.87 o
 -14   6  22       75.46       65.17     26.97 o
 -12   6  22       20.85       25.02     24.16 o
 -10   6  22       96.47       93.73     25.51 o
  -8   6  22       10.37       31.73     23.68 o
  -6   6  22       77.16       81.65     25.26 o
  -4   6  22       14.31       -7.44     21.97 o
  -2   6  22        6.14        4.39     24.16 o
   0   6  22        1.51       22.70     23.55 o
   2   6  22       23.47        2.81     23.19 o
   4   6  22        4.56      -14.28     25.14 o
 -21   7  22       91.16      114.68     21.17 o
 -19   7  22       11.27       21.36     27.58 o
 -17   7  22       57.87       59.56     27.95 o
 -15   7  22        9.95        0.00     25.26 o
 -13   7  22       99.19      137.66     29.41 o
 -11   7  22       19.86      -22.58     22.58 o
  -9   7  22       26.74       -0.85     22.94 o
  -7   7  22       96.59       59.31     24.90 o
  -5   7  22        5.58       -5.00     22.70 o
  -3   7  22       39.55       66.76     25.63 o
  -1   7  22       19.97       11.84     24.77 o
   1   7  22        9.57       11.84     25.63 o
 -14   8  22       31.17       64.80     29.29 o
 -12   8  22       17.50      -10.86     23.92 o
 -10   8  22       27.25       -4.76     23.68 o
  -8   8  22        6.60       -7.69     23.55 o
  -6   8  22        0.24      -21.72     21.72 o
 -27   1  23       26.41       32.47     15.98 o
 -25   1  23        8.89        4.12     13.51 o
 -23   1  23        4.23       -3.29     12.39 o
 -21   1  23       67.53       60.60     13.47 o
 -19   1  23       45.12       45.58     12.60 o
 -17   1  23       44.34       72.54     12.18 o
 -15   1  23       71.89       80.31     12.35 o
 -13   1  23       47.23       42.81     11.90 o
 -11   1  23       71.09       80.90     14.29 o
  -9   1  23      118.62      121.07     19.68 o
  -7   1  23        9.81       16.12     13.73 o
  -5   1  23       31.74       41.26     18.84 o
  -3   1  23      170.96      180.82     16.81 o
  -1   1  23       22.53       25.17     12.04 o
   1   1  23       27.89       47.00     12.95 o
   3   1  23       32.15       26.19     18.42 o
   5   1  23       55.54       55.57     21.88 o
   7   1  23        7.56        3.90     19.15 o
 -28   2  23      232.05      302.07     22.55 o
 -26   2  23       77.16       83.02     17.30 o
 -24   2  23       19.83        9.51     18.50 o
 -22   2  23       34.66       20.74     15.05 o
 -20   2  23       32.41       24.47     11.89 o
 -18   2  23       73.93      120.05     13.56 o
 -16   2  23      290.96      337.87     17.06 o
 -14   2  23       25.75       25.31     11.45 o
 -12   2  23       93.89       92.43     14.56 o
 -10   2  23       49.57       17.19     17.39 o
  -8   2  23       11.12       -7.41     15.99 o
  -6   2  23       11.69        6.81     16.34 o
  -4   2  23      119.39      152.49     21.36 o
  -2   2  23       91.68      104.30     14.21 o
   0   2  23       43.19       35.90     12.50 o
   2   2  23        3.45       26.32     28.44 o
   4   2  23        7.00        0.21     19.97 o
   6   2  23        0.25      -19.11     19.11 o
 -27   3  23      178.43      231.60     26.67 o
 -25   3  23       45.14       53.42     19.97 o
 -23   3  23       56.05       45.60     19.98 o
 -21   3  23       39.53        4.73     36.19 o
 -19   3  23       36.31       25.44     20.93 o
 -17   3  23      181.97      186.86     17.56 o
 -15   3  23       10.22       -9.01     16.04 o
 -13   3  23       12.14       20.02     22.46 o
 -11   3  23       19.79       44.49     17.14 o
  -9   3  23       63.53       29.76     18.16 o
  -7   3  23        2.16      -16.35     16.35 o
  -5   3  23       18.92        4.72     21.91 o
  -3   3  23      188.35      252.42     38.38 o
  -1   3  23       16.21       38.85     25.51 o
   1   3  23       95.38      124.24     20.83 o
   3   3  23       32.92       22.85     19.03 o
   5   3  23       14.83      -13.21     22.09 o
 -26   4  23       54.06       52.93     34.17 o
 -24   4  23       18.51       23.30     20.29 o
 -22   4  23       20.83       37.07     19.70 o
 -20   4  23       49.28       43.22     18.80 o
 -18   4  23       39.59       62.84     19.34 o
 -16   4  23       20.10       26.36     24.04 o
 -14   4  23       66.34       47.84     26.97 o
 -12   4  23      195.21      159.87     29.90 o
 -10   4  23       53.36       26.02     17.47 o
  -8   4  23        1.05       10.26     17.43 o
  -6   4  23       24.13       13.89     19.59 o
  -4   4  23       14.49       -9.13     17.12 o
  -2   4  23        9.80        2.88     17.07 o
   0   4  23       21.19       22.57     28.25 o
   2   4  23       16.76        4.74     18.92 o
   4   4  23        7.87        8.04     19.43 o
 -23   5  23       88.12       93.96     43.63 o
 -21   5  23      201.58      241.21     23.81 o
 -19   5  23      304.02      342.25     25.90 o
 -17   5  23      393.85      462.41     41.25 o
 -15   5  23      139.28      121.31     29.66 o
 -13   5  23        4.01       -0.49     24.29 o
 -11   5  23       11.17       15.13     25.38 o
  -9   5  23       97.61      183.43     30.51 o
  -7   5  23       30.12       10.62     24.04 o
  -5   5  23       25.23       17.45     24.16 o
  -3   5  23       68.51       48.82     26.48 o
  -1   5  23       16.64      -16.84     24.04 o
   1   5  23        4.68       -0.04     25.69 o
   3   5  23       33.38       33.53     21.18 o
 -20   6  23       73.55       83.03     32.77 o
 -18   6  23       15.95       12.94     28.19 o
 -16   6  23      113.62      178.06     32.22 o
 -14   6  23      133.49      167.81     31.24 o
 -12   6  23       24.74       14.64     22.70 o
 -10   6  23        8.96        2.32     23.19 o
  -8   6  23       11.32       -5.25     24.16 o
  -6   6  23        5.06       27.09     25.02 o
  -4   6  23       26.63       33.32     24.16 o
  -2   6  23        0.07      -18.43     24.16 o
   0   6  23        8.60        0.24     25.14 o
 -15   7  23        9.42       39.54     27.95 o
 -13   7  23       17.97       18.92     26.60 o
 -11   7  23       55.57       88.97     28.44 o
  -9   7  23       28.20       10.13     25.26 o
  -7   7  23       25.93        8.42     25.51 o
  -5   7  23       57.10       60.04     28.31 o
 -26   0  24      164.80      198.51     25.03 o
 -24   0  24      138.68      177.82     27.58 o
 -22   0  24       43.95       66.97     27.46 o
 -20   0  24      148.64      149.92     21.14 o
 -18   0  24      195.98      220.91     22.13 o
 -16   0  24       30.71       47.87     18.82 o
 -14   0  24      437.01      524.57     47.54 o
 -12   0  24       37.54       27.79     18.28 o
 -10   0  24       11.40       26.16     17.51 o
  -8   0  24      102.34      108.98     27.46 o
  -6   0  24       55.14       68.47     28.92 o
  -4   0  24       89.38       98.49     28.19 o
  -2   0  24      283.12      346.35     36.61 o
   0   0  24       56.47       41.13     29.53 o
   2   0  24       76.31       58.21     31.00 o
   4   0  24       24.18       51.26     32.59 o
 -25   1  24       45.89       27.31     16.52 o
 -23   1  24       52.41       78.41     18.53 o
 -21   1  24       40.61       42.09     13.86 o
 -19   1  24       23.79       24.85     12.90 o
 -17   1  24       63.24      105.28     17.93 o
 -15   1  24       72.50       97.74     15.60 o
 -13   1  24       74.18       74.41     12.94 o
 -11   1  24       24.12       17.63     13.03 o
  -9   1  24       96.53      100.48     14.77 o
  -7   1  24      129.21      122.34     20.02 o
  -5   1  24       31.06        9.21     29.90 o
  -3   1  24       56.76       62.07     20.62 o
  -1   1  24       87.63      102.76     22.11 o
   1   1  24       47.22       37.01     19.66 o
   3   1  24        7.26      -10.44     20.67 o
   5   1  24      112.66      112.02     24.92 o
 -26   2  24        3.79       17.47     17.25 o
 -24   2  24        2.82        6.28     15.72 o
 -22   2  24       73.47       73.55     16.98 o
 -20   2  24       23.37       16.10     13.26 o
 -18   2  24       16.93       30.31     13.18 o
 -16   2  24       45.49       32.48     12.32 o
 -14   2  24        3.10        7.02     14.35 o
 -12   2  24        1.23       -1.88     18.15 o
 -10   2  24       48.17       62.70     20.05 o
  -8   2  24        0.16      -17.95     17.95 o
  -6   2  24       29.69       22.29     19.47 o
  -4   2  24       50.52       78.84     21.22 o
  -2   2  24       10.87       39.09     20.41 o
   0   2  24       50.30       60.79     21.02 o
   2   2  24       13.66       13.37     20.69 o
   4   2  24       23.64       33.65     21.01 o
 -25   3  24      130.24      130.10     32.10 o
 -23   3  24       11.28       35.48     45.89 o
 -21   3  24       36.06       28.16     18.68 o
 -19   3  24       40.47       32.54     19.53 o
 -17   3  24       59.57       86.91     20.41 o
 -15   3  24       27.17       10.70     33.01 o
 -13   3  24      139.41      205.76     23.25 o
 -11   3  24       21.16        9.50     17.65 o
  -9   3  24       22.34      -11.26     18.15 o
  -7   3  24        7.11       20.75     17.96 o
  -5   3  24      215.51      243.58     25.07 o
  -3   3  24       50.12       49.29     19.63 o
  -1   3  24        4.52       16.47     20.30 o
   1   3  24       83.24       84.93     21.03 o
   3   3  24       38.68       37.25     22.03 o
 -22   4  24       46.12        1.08     29.05 o
 -20   4  24       19.75       10.90     19.57 o
 -18   4  24        1.56        1.73     18.68 o
 -16   4  24      129.97      112.03     31.49 o
 -14   4  24       85.75      128.75     32.22 o
 -12   4  24      101.15      123.99     30.88 o
 -10   4  24       27.82       36.49     28.19 o
  -8   4  24        4.87       26.42     18.88 o
  -6   4  24       56.86       55.29     20.16 o
  -4   4  24        2.66        6.57     19.26 o
  -2   4  24       67.48       79.61     32.52 o
   0   4  24       36.65       70.95     21.51 o
 -19   5  24       24.30       16.85     19.39 o
 -17   5  24       16.96      -25.38     27.22 o
 -15   5  24       18.28      -15.74     26.48 o
 -13   5  24      134.23      145.96     31.36 o
 -11   5  24       24.94       31.97     24.77 o
  -9   5  24       47.30        3.17     26.60 o
  -7   5  24        6.52        2.20     25.99 o
  -5   5  24       15.77      -24.53     24.53 o
  -3   5  24       41.09       42.71     26.97 o
  -1   5  24       14.12       -6.71     26.97 o
 -16   6  24        5.35      -11.23     28.19 o
 -14   6  24        7.10       28.31     28.07 o
 -12   6  24       17.99       -5.13     26.73 o
 -10   6  24       47.40       33.93     27.83 o
  -8   6  24       11.19      -24.29     24.29 o
  -6   6  24        9.39       11.35     26.85 o
 -23   1  25       23.67        9.99     13.74 o
 -21   1  25       21.30       11.40     13.47 o
 -19   1  25       23.56       39.95     13.97 o
 -17   1  25       38.21       41.61     13.94 o
 -15   1  25       92.90      121.67     14.94 o
 -13   1  25        0.14        2.93     12.83 o
 -11   1  25       28.19        7.92     14.29 o
  -9   1  25       39.95       31.79     19.27 o
  -7   1  25        0.60       28.59     20.70 o
  -5   1  25       38.30       21.74     21.32 o
  -3   1  25       33.42        3.27     20.96 o
  -1   1  25       90.15      103.66     31.97 o
   1   1  25        1.66        2.66     19.89 o
 -22   2  25       18.21       37.92     19.89 o
 -20   2  25       31.36       50.16     19.65 o
 -18   2  25       67.94      118.91     17.71 o
 -16   2  25       80.03      103.98     24.05 o
 -14   2  25       19.88        5.63     16.85 o
 -12   2  25       66.21       52.98     21.44 o
 -10   2  25      179.60      218.64     25.36 o
  -8   2  25       16.83       19.26     28.50 o
  -6   2  25      111.42      144.90     24.05 o
  -4   2  25       20.64      -16.03     20.80 o
  -2   2  25       18.06       15.88     21.16 o
   0   2  25       36.78       45.78     33.68 o
 -21   3  25       29.86       19.87     20.75 o
 -19   3  25       68.02      104.44     22.29 o
 -17   3  25       19.23       27.96     20.19 o
 -15   3  25       86.80       83.65     28.86 o
 -13   3  25       46.84       40.15     21.06 o
 -11   3  25       31.16       35.92     19.86 o
  -9   3  25      150.41      204.24     38.32 o
  -7   3  25       58.02       49.28     21.81 o
  -5   3  25      104.80      154.91     24.11 o
  -3   3  25       47.50       50.96     22.47 o
  -1   3  25       15.86       -4.29     21.19 o
 -18   4  25       22.68       12.43     21.54 o
 -16   4  25      119.46      202.59     36.86 o
 -14   4  25       17.47        2.93     29.17 o
 -12   4  25       47.00      112.28     29.78 o
 -10   4  25        7.99      -27.34     27.34 o
  -8   4  25       18.90       18.18     28.07 o
  -6   4  25       35.20       42.07     21.43 o
  -4   4  25        6.15        8.76     28.86 o
 -13   5  25        9.90       10.86     29.66 o
 -11   5  25       22.07       -3.30     28.92 o
  -9   5  25       41.49       27.58     29.53 o
 -20   0  26      104.75      132.05     35.39 o
 -18   0  26       16.89        4.29     19.11 o
 -16   0  26      202.17      287.12     25.80 o
 -14   0  26      236.23      266.27     40.46 o
 -12   0  26        5.26      -10.93     18.54 o
 -10   0  26       45.14       22.33     31.61 o
  -8   0  26      128.96      101.54     33.68 o
  -6   0  26       31.08       40.64     29.17 o
  -4   0  26        6.85       25.75     32.59 o
 -19   1  26       49.08       60.58     15.46 o
 -17   1  26      101.64      131.38     27.54 o
 -15   1  26       54.60       71.58     21.21 o
 -13   1  26       20.28       -6.73     17.78 o
 -11   1  26       97.57      113.74     17.65 o
  -9   1  26       64.44       70.66     23.13 o
  -7   1  26       12.04       37.19     22.78 o
  -5   1  26        8.28        3.05     22.47 o
 -18   2  26       17.39       13.77     20.67 o
 -16   2  26        5.84        4.20     16.73 o
 -14   2  26       19.03        6.31     17.11 o
 -12   2  26       19.57       30.67     21.05 o
 -10   2  26       19.01       33.65     21.35 o
  -8   2  26       88.32      137.05     24.94 o
  -6   2  26        3.30        0.42     22.26 o
 -15   3  26      151.21      166.07     53.03 o
 -13   3  26       22.87       71.52     32.46 o
 -11   3  26       17.16       19.64     22.43 o
  -9   3  26       24.52       34.42     21.13 o
 
